# Supplementary material for: Integration of Metagenomic and Stable Carbon Isotope Evidence Reveals the Extent and Mechanisms of Carbon Dioxide Fixation in High-Temperature Microbial Communities
Source: Front Microbiol. 2017 Feb 3;8:88. doi: 10.3389/fmicb.2017.00088 (PMC5289995; doi:10.3389/fmicb.2017.00088)
Supplement: Supplementary file 1 [file Table1.XLSX]

## Sheet: Supp_Table1
Table S1. Geochemical summary and 13C isotope content of fifteen high-temperature microbial habitats in Yellowstone National Park (YNP), Wyoming, USA. Samples were collected from October 2010 through November 2013; site abbreviations and specific transects are indicated as well as replicate field samples and sampling dates.
		Geochemical Summary						Stable Isotope Content
Site Name1	Sampling Date	pH	T	Cl-	SO42-	DIC2	DOC2	δ2H	δ18O	δ13C-DIC2	δ13C-DOC2	δ13C Microbial Habitat3	σ	n	δ13C Landscape4	σ	n
	(M/D/Y)		(˚C)	(mM)	(mM)	(mM)	(mM)	(‰)	(‰)	(‰)	(‰)	(‰)	(‰)		(‰)	(‰)
S-Sediments
Crater Hills
S floc	5/17/2012											-20.65	0.38	5	-26.01	0.22	3
	Rep-2											-20.4359	0.817174	4	-24.8464	0.19815	3
Source 1	5/17/2012	2	76	0.0183099	10.2917	0.174854	0.224813	-128.2	-12.88	5.3	-23.5	-19.7036	0.617091	4	-24.21	0.29	5
Source 2	5/17/2012					0.0832639	0.199833	-128.4	-12.69	5.62	-23.78	-20.01	0.34	4	-18.1888	0.0864092	3
sediment from tributary	5/17/2012					0.0749376	0.324729	-144	-18.77	0.08	-23.98
Joseph's Coat 2
JC2_E	8/6/2012	2.2	79	0.0107042	4.86458	3.35554	0.0582848	-139.2	-15.55	-5.41	-24.91	-16.1081	0.477995	7	-23.4491	0.525063	3
JC2_F	8/6/2012	2.2	55			0.358035	0.108243			-4.36	-23.83
Monarch Geyser
MG	11/16/2011	4.3	82	8.50704	0.979167	1.60699	0.0582848			-3.2	-17	-7.17	0.26	5	-26.24	0.15	5
	Rep-2											-7.58	1.09	6
MG	4/13/2012	4.1	84	9.77465	0.895833	0.932556	0.0582848	-129.5	-11.75	-4.45	-19.92	-5.66	0.23	3
	Rep-2											-5.19	0.17	3
MG	4/30/2013	3.4	82	10.8169	1.22917	1.34055	0.041632			-3.25	-17.9	-4.93512	0.114466	3
	Rep-2											-4.97829	0.180079	3
MG	11/14/2013	3.5	84	9.91549	1.32292	0.71607	0.041632	-124.7	-10.15	-4.85	-15.54	-5.27667	0.653343	7
	Rep-2											-5.44047	0.384245	7
Cistern Spring
CIS	11/16/2011	4.4	78	10.9577	1.13542	0.574521	0.0499584			-3.9	-18	-12.21	0.23	6	-20.01	0.48	6
	Rep-2											-13.33	0.39	6	-26.7479	0.112803	3
CIS	4/13/2012	4.6	80	11.1549	0.84375	0.532889	0.041632	-120.5	-8.73	-4.35	-17.15	-22	0.24	3
	Rep-2											-21.58	0.16	6
CIS	4/30/2013	4.2	78	11.1268	0.833333	0.607827	0.0499584			-3.8	-17.5	-19.6286	0.205137	3
	Rep-2											-19.692	0.271812	3
CIS	11/14/2013	4.8	81	14.7324	0.645833	0.949209	0.0333056	-125.8	-11.5	-5.14	-20.55	-20.6907	0.072082	3
	Rep-2											-21.0134	0.414302	7
Joseph's Coat 3
JC3_A (sediment)	8/6/2012	6.1	83	10.4507	3.95833							-12.9731	0.093649	4
JC3_A (M)	8/6/2012	6.1	90	10.4507	3.95833	0.383014	0.0499584	-123.3	-7.85	-2.4	-16.9	-14.826	0.0994627	4
Washburn Spring
WS	10/4/2012	6.2	72	0.00816901	14.0833	3.84679	1.00749	-110.7	-2.04	0.89	-22.76	-23.29	0.11	3
	Rep-2									0.21	-21.8	-22.5265	0.76554	3
	Rep-3											-23.15	0.05	3
	Rep-4											-23.8781	0.145009	3
Oxic Fe-Mats
Joseph's Coat 2
JC2_A	8/6/2012	2.2	91	0.0109859	5.19792	0.0749376	0.0582848	-140.6	-16.66	-5.02	-25				-15.5976	0.115174	3
JC2_B	8/6/2012	2.2	80	0.0107042	5.20833	0.041632	0.041632	-140.9	-16.34	-3.74	-24.05	-8.27626	0.537263	7
JC2_C	8/6/2012	2.2	70	0.0104225	5.57292	0.041632	0.041632	-140.1	-16.17	-3.28	-23.33	-13.9459	0.362023	3
JC2_D	8/6/2012	2.2	60			0.0249792	0.0582848	-139	-15.67	-1.6	-22.53
Beowulf Spring
BE_A	10/13/2010	2.8	82	10.7606	1.84375	2.9642	0.0333056	-140.2	-15	-3.86	-22.29
BE_D	10/13/2010	2.8	70	10.9296	1.875	0.266445	0.0333056	-138.2	-14.5	-3.43	-22.63	-17.4123	0.180539	3	-28.0024	0.31215	3
BE_A	5/11/2011	2.8	80	10.1408	1.70833	1.55704	0.0666112	-141.2	-16.6	-2.08	-25.16				-28.61	0.14	4
BE_B	5/11/2011	2.8	76			2.5562	0.041632	-141.8	-15.81	-2.99	-24.74				-24.43	0.11	6
BE_C	5/11/2011	2.9	71			0.857619	0.041632	-140.411	-15.2049	-2.66	-24.52	-20.8947	0.523507	3	-26.68	0.44	6
	Rep-2											-21.56	0.32	5	-24.06	2.26	8
BE_D	5/11/2011	2.9	67			0.399667	0.041632	-140.5	-15.41	-2.47	-24				-26.89	1.49	6
BE_E	5/11/2011	2.9	62			0.11657	0.0582848	-140	-15.17	-1.24	-23.16	-17.88	0.13	4	-26.84	0.12	7
	Rep-2											-14.32	0.3	3	-24.63	0.06	2
BE_A	10/11/2011	2.9	86			2.25645	0.0666112	-140.6	-15.33	-3.47	-23.66				-10.68	0.17	3
BE_D	10/11/2011	2.9	69	8.8169	1.27083	0.0666112	0.0582848			-8.85	-23.1				-24.99	1.58	6
BE_D	11/16/2011	2.9	68	10.2817	1.53125							-16.1916	0.136042	5	-18.1927	0.438544	2
BE_A	5/15/2012	2.6	83	10.1127	1.58333	0.341382	0.158201	-141.7	-15.86	3.95	-22.13
BE_D	5/15/2012	2.6	68	10.5634	1.66667	0.0333056	0.149875			0.98	-24.83	-17.3922	0.0279599	3
	Rep-2											-18.3943	0.122809	6
BE_E	5/15/2012	2.6	62			0.0249792	0.0582848			-0.58	-24.88
BE_A	10/3/2012	2.9	82			1.44879	0.0249792	-141.2	-15.48	-3.02	-23.81
BE_D	10/3/2012		66			0.041632	0.0333056			-7.62	-20.54	-15.27	0.16	5
	Rep-2											-15.87	0.03	3
BE_A	5/3/2013	3.1	81	10.7324	1.53125	3.66361	0.0499584			-3.2	-21.43
BE_D	5/3/2013	3.1	68	11.1831	1.625	0.341382	0.0499584			-3	-21.26	-15.8045	0.187772	5
	Rep-2											-15.7134	0.141611	5
BE_A	6/26/2013	3.2	82			2.17319	0.0333056			-3.9	-25.95
BE_C	6/26/2013	3.2	71			0.491257	0.0333056			-4.86	-24.67
BE_D	6/26/2013	3.2	66			0.0832639	0.041632			-5.65	-23.25
BE_A	8/28/2013	3	86	11.9718	1.38542	2.15654	0.0333056			-4.27	-24.75
BE_D	8/28/2013	3	67	12.1972	1.55208	0.0582848	0.0249792			-4.3	-22.53	-15.1473	0.154817	3
	Rep-2											-16.049	0.116076	3
BE_A	11/15/2013	3.1	83			0.5995	0.0333056	-140.4	-15.28	-4.6	-22.08
Grendel Spring
GRN_A	5/12/2011	3.3	84	11.4366	1.13542	0.133222	0.0499584	-139.9	-15.06	2.63	-24.84
GRN_B	5/12/2011	3.3	71				0.0832639	-138.7	-14.73		-24.42	-15.5329	0.150034	3
	Rep-2											-11.16	0.1	2
GRN_B	10/11/2011	3.4	70			0.133222	0.0832639	-134.8	-13.98	2.6	-24.4	-15.83	0.14	3
GRN_B	5/15/2012											-17.12	0.06	3
GRN_D	5/15/2012					0.041632	0.0582848			1.99	-25.11	-17.27	0.02	3
GRN_A	10/3/2012	3.4	78	12.1972	1.34375	0.71607	0.0333056	-134.6	-14.09	-3.12	-21.82
GRN_D	10/3/2012	3.4	70	12.3099	1.36458	0.0582848	0.0333056			-9.75	-20.57	-15.55	0.26	6
	Rep-2											-16.53	0.3	6
GRN_A	11/15/2013					0.358035	0.0582848	-134.3	-13.94	-5.6	-23.5
GRN_B	11/15/2013					0.0915903	0.0582848			-5.58	-21.46
GRN_C	11/15/2013					0.0666112	0.0499584			-5.54	-21.63	-17.3078	0.178569	3
	Rep-2											-17.3372	0.370252	4
Echinus Geyser
ECH_A	11/16/2011	3.4	73												-25.32	0.06	3
ECH_B	11/16/2011	3.4	67	3.69014	2.83333	0.141549	0.0333056			-4.14	-21.2	-12.07	0.08	3	-27.41	0.08	5
ECH_C	11/16/2011		60									-10.76	0.17	6
ECH_A	4/14/2012	3.7	75
ECH_B	4/14/2012	3.7	66	4.08451	2.88542	0.0499584	0.0333056	-139.1	-16.32	-4.88	-23.54	-10.06	0.07	3
	Rep-2											-10.57	0.08	3
ECH_A	4/30/2013	3.5	77	4.14085	2.9375	0.457952	0.0249792			-3.75	-23.1
ECH_B	4/30/2013	3.5	69	4.05634	2.91667							-11.5875	0.119822	5
	Rep-2											-10.9575	0.192167	6
ECH_A	11/14/2013	3.7	75			0.5995	0.0333056	-138.6	-16.29	-4.6	-22.08
ECH_B	11/14/2013	3.6	68			0.0333056	0.0333056			-4.5	-21.83	-13.6046	0.210555	3
	Rep-2											-12.7393	0.117346	3
	Rep-3											-12.0525	0.283418	3
	Rep-4											-11.71	0.48	6
100 Spring Plain
OSP_A	5/12/2011	3.5	74	12.9296	0.958333	0.283097	0.0333056	-140.4	-15.11	-0.48	-23.51	-17.6653	0.235923	3	-20.4044	0.0625281	3
OSP_G	5/12/2011	3.5	72	12.9014	0.979167							-17.2445	0.543516	4	-23.11	0.01	2
	Rep-2											-18.42	0.1	2	-16.33	0.08	3
OSP_C	5/12/2011											-13.495	0.0818018	3
	Rep-2											-11.5127	0.0352805	3
OSP_A	10/11/2011	3.4	81.5	12.7042	1.02083	0.41632	0.0499584	-137.671	-14.2078	-4.83	-22.6	-15.63	0.21	3
OSP_B	10/11/2011	3.4	77			0.158201	0.0582848			-5.96	-22.63	-17.14	0.07	3
OSP_C	10/11/2011	3.4	70									-17.28	0.15	3
OSP_A	2012-05-11					0.0249792	0.108243			2.29	-25.88
OSP_B	10/3/2012		73									-14.16	0.15	6
	Rep-2											-14.07	0.51	6
OSP_A	10/3/2012			12.8732	0.979167	0.158201	0.0333056	-138.4	-15.07	-4.76	-19.49
OSP_A	5/3/2013	3.6	82	12.7042	1.02083	0.366361	0.0582848			-4.44	-20.82
OSP_B	5/3/2013											-13.4967	0.157312	5
	Rep-2											-13.4975	0.011631	2
	Rep-3											-13.745	0.502269	2
OSP_A	6/26/2013	3.7	85			0.216486	0.0499584			-5.75	-26.35
OSP_A	11/15/2013	3.7	83			0.199833	0.0582848	-138	-14.7	-5.51	-22.28
OSP_B	11/15/2013	3.7	72									-18.303	0.0835284	3
Streamer Communities
Dragon & Beowulf Spring															See landscape values for same sites under Fe-oxide samples
BE_B	10/13/2010	2.8	78			1.61532	0.0333056	-139.972	-14.9561	-3.4	-23.2
BW_B	10/13/2010											-10.0849	0.381371	3
BW_A	5/12/2011	3	80	10.2254	1.71875		0.0749376	-141.6	-15.95		-24.52
BW_B	10/3/2012											-9.36283	0.489229	6
DS_B	11/14/2013	3	75									-7.91481	0.127681	3
	Rep-2											-9.0697	0.235682	3
	Rep-3											-8.227	0.236067	3
	Rep-4											-9.6943	0.166962	4
Narrow Gauge - Mammoth Hot Springs
NG_A	5/16/2012	6.2	74	4.33803	5.36458	13.1391	0.0249792	-148	-18.2	1.2	-15.79
NG_B	5/16/2012	6.2	72			13.8801	0.0915903			1.11	-23.18	1.88	0.14	3
	Rep-2											-12.366	0.264865	8
	Rep-3											2.15	0.15	3
	Rep-4											-11.3147	0.128998	3
	Rep-5											2.13	0.04	3
NG_C	5/16/2012	6.4	71			12.4563	0.0832639	-148.3	-18.1	1.4	-23.08	2.47	0.02	3
NG_C	5/16/2012											-11.5592	0.134562	3
	Rep-2											2.25	0.23	3
	Rep-3											-12.2575	0.0807261	2
	Rep-4											2.23	0.27	3
	Rep-5											-12.2517	0.262548	5
NG_A	11/15/2013	6.4	72			18.2764	0.0249792	-148.7	-18.46	-1.24	-21.14	-1.40409	0.296703	3
	Rep-2											-10.1506	0.13004	3
	Rep-3											-9.74916	0.172493	4
Octopus Spring
OCT_B	10/13/2011	7.7	84	6.59155	0.15625	4.94588	0.0249792	-142.1	-16.57	-2.2	-22.6	-15.2289	0.429312	5	-25.31	0.24	6
	Rep-2											-18.702	0.631261	6	-26.54	0.27	6
	Rep-3											-16.7939	0.111629	5	-24.56	0.14	5
OCT_C	10/13/2011	7.8	82									-15.3196	0.563236	6	-27.8893	0.120793	3
	Rep-2											-16.8797	0.152611	4
	Rep-3											-15.8509	0.151479	3
OCT_A	10/5/2012	8.2	90	6.61972	0.15625	5.18734	0.0166528	-143.6	-16.95	-1.87	-21.87
OCT_B	10/5/2012	8.6	84			5.31224	< 0.008			-1.88	-22.27	-15.77	0.02	3
OCT_C	10/5/2012	8.6	82	6.70423	0.166667	5.34555	< 0.008			-1.77	-22.12	-15.73	0.36	6
	Rep-2											-16.13	0.07	3
OCT_D	10/5/2012	8.6	78			5.26228	< 0.008			-1.81	-21.8	-16.302	0.178726	6
	Rep-2											-16.2707	0.252575	8
OCT_A	8/28/2013	7.9	90			5.204	0.0166528			-1.88	-26.31
OCT_B	8/28/2013	8	85									-15.84	0.21	3
	Rep-2											-16.4775	0.0986882	3
OCT_C	8/28/2013	8.2	82			5.0791	0.00832639			-1.73	-24.08	-16.8671	0.295828	10
	Rep-2											-17.3851	0.0864021	3
Conch Spring
CON_B	10/13/2011	8.3	84	8.33803	0.239583	2.70608	0.041632	-141.5	-16.51	-2.9	-19	-0.0602626	0.133305	3
	Rep-2											0.322183	0.624533	9
CON_A	10/5/2012		93	8.39437	0.21875	3.17236	0.0249792	-141.2	-16.6	-2.55	-16.7
CON_B	10/5/2012	9.9	85			3.18068	0.00832639			-2.67	-21.53	0.54	0.39	6
	Rep-2											-0.28	0.24	6
	Rep-3											-3.56328	0.55564	2
	Rep-4											-4.2158	1.53525	5
CON_C	10/5/2012	9.8	82	8.61972	0.260417	3.22231	< 0.008			-2.66	-21.31	-0.87	0.42	6
	Rep-2											-0.137871	0.244518	6
CON_D	10/5/2012	9.8	79			3.597	0.00832639			-2.28	-19.97	-0.150751	0.980932	8
	Rep-2											-6.36112	1.10053	3
	Rep-3											0.310861	0.183425	3
CON_E	10/5/2012	9.8	70			3.54704	0.00832639			-2.43	-20.17
	Rep-2											0.0493878	0.259813	6
CON_A	8/28/2013	9	93	8.56338	0.208333	3.58035	0.0166528			-2.54	-26.42
CON_B	8/28/2013	9	85			3.74688	0.0166528			-2.45	-26.36
CON_C	8/28/2013	9	82									1.9239	0.474579	7
CON_D	8/28/2013	9	75	8.87324	0.229167	4.07993	0.00832639			-2.34	-24.75	0.479588	0.119664	4
	Rep-2											0.247253	0.0833559	4
1 Site latitude/longitude coordinates (standard UTM zone 12, easting/northing): Crater Hills = 540854/4944565, Joseph's Coat 2 = 553378/4954163, Monarch Geyser = 523313/4952366, Cistern Spring = 523439/4952232, Joseph's Coat 3 = 553481/4954197, Washburn Spring = 545079/4956997, Beowulf Spring = 522859/4953159, Grendel Spring = 523000/4952230, Echinus Geyser = 523592/4952118, One Hundred Springs P…
2 DOC = Dissolved Organic Carbon, DIC = Dissolved Inorganic Carbon
3 Microbial habitats include elemental sulfur sediments, iron oxide mats, and filamentous streamers; samples pretreated with HCl are indicated in bold
4 Landscape samples included animal dung, leaves, algae, and soils; samples pretreated with HCl are indicated in bold
