# Supplementary material for: Integration of Metagenomic and Stable Carbon Isotope Evidence Reveals the Extent and Mechanisms of Carbon Dioxide Fixation in High-Temperature Microbial Communities
Source: Front Microbiol. 2017 Feb 3;8:88. doi: 10.3389/fmicb.2017.00088 (PMC5289995; doi:10.3389/fmicb.2017.00088)
Supplement: Supplementary file 2 [file Table2.XLSX]

## Sheet: Sheet2
Table S2. Reference sequence assemblies of primary phylotypes present in sulfur sediments, Fe(III)-oxide
mats and filamentous streamer communities, and associated IMG/M taxon identifiers (ID).
Phylotype	IMG Genome ID	Genome size (bp)	Gene Count
Acidilobus-DT1-r01 (from MG_3)	2522125037	1548506	1765
Aigarchaeota T1-r01 (from OCT_11)	2551306701	1162873	1458
Firmicutes sp. Firm_T1-r01 (OCT_11_ug7))	2547132494	2247825	2560
Geoarchaeota NAG1 GT1 r03 (OSP_C)	2551306704	1518019	1834
Geoarchaeota-NAG1-GT2-r01 (from OSP_B)	2522572139	491160	628
Geoarchaeota-NAG1-GT2-r02 (from OSP_C)	2522572140	294548	371
Geoarchaeota-NAG1-GT2-r03 (from BED)	2522572141	439103	574
Hydrogenobaculum-Hydro-r01 (from OSP_14)	2522125046	1748370	2030
Metallosphaera My-r02 (from OSP_14)	2522125033	1938452	2419
Metallosphaera yellowstonensis r05 (OSP_D)	2551306706	1303335	1561
Metallosphaera yellowstonensis r06 (BED)	2551306703	1242345	1496
NAG2_ff85-r01 (from OSP_B)	2524023236	362952	490
NAG2_ff85-r02 (from OSP_C)	2524023237	1558815	1804
NAG2_ff85-r03 (from OSP_D)	2524023238	1386622	1550
NAG2_ff85-r04 (from BED)	2524023239	1689215	1929
NAG2_mk4-r01 (from OSP_D)	2524023200	1645960	1741
NAG2_mk4-r02 (from BED)	2524614503	1900662	2132
Nanoarchaeota-NANO-r01 (from OSP_14)	2522125044	130580	203
Nanoarchaeota-NANO-r02 (from OSP_8)	2522125045	99725	141
Pyrobaculum yellowstonensis str-WP30	2522572148	1993257	2307
Pyrobaculum T1 r02 (from OCT_11)	2551306702	1008806	1478
Pyrobaculum T1 r03 (from BEC_13)	2551306700	771395	1080
Sulfolobales MK5 r01 (OSP_D)	2551306705	1723304	1944
Sulfolobales-MK5-r02	2522572137	1616080	1841
Sulfolobales-str-MK5	2522572136	2012254	2298
Sulfolobales-Si-r01 (from OSP_D)	2522572138	2424429	2922
Sulfolobales-Type-1-ST1-r01 (from NL_2)	2522125034	1549093	1959
Sulfolobales ST1-r02 (from CH_1)	2551306707	1522780	1780
Sulfolobales-Type-2-ST2-r01 (from CH_1)	2522125035	1386529	1697
Sulfolobales-Type-2-ST2-r02 (from CIS_19)	2522125036	1783038	2371
Sulfurihydrogenibium r01 (MHS)	2551306708	1769187	2123
Thermocrinis-r01 (OCT_11_ug6)	2547132474	1332137	1663
Thermocrinis-r02 (BCH_13_ug4))	2547132489	2025314	2599
Thaumarchaeota-Tha-I.1d-r01 (from BED)	2522572145	1532059	1242
Thaumarchaeota-Tha-I.1d-r02 (from BED)	2522572146	1202119	1434
Thaumarchaeota-Tha-I.1e-r01 (from DS_9)	2522572147	1485980	1778
Thermoplasmatales-like-NAG3-r01 (from OSP_D)	2522572142	260296	346
Thermoplasmatales-like-NAG3-r02 (from BED)	2522572143	647844	836
Thermoplasmatales-like-NAG3-r03 (from DS_9)	2522572144	1309546	1517
Thermoproteales-Type-1-TT1-r01 (from MG_3)	2522125038	3041605	3810
Thermoproteales-Type-1-TT1-r02 (from JCHS_4)	2522125039	3905320	4874
Thermoproteales-Type-1-TT1-r03 (from CIS_19)	2522125040	3188423	4057
Thermoproteales-Type-1-TT1-r04 (from OSP_8)	2522125041	2066274	2631
Thermoproteales-Type-2-TT2-r01 (from JCHS_4)	2522125042	3079472	4010
Thermoproteales-Type-2-TT2-r02 (from CIS_19)	2522125043	1767575	2316
Pyropristinus_T1-r01 (OCT_11_ug8)	2547132490	1019440	1283
Pyropristinus_T1-r02 (BCH_13_ug5)	2547132491	1246945	1509
Pyropristinus_T2-r01 (OCT_11_ug10)	2547132492	1092295	1404
Calescamantes-r01 (OCT_11_ug9)	2547132493	1286841	1591
Uncharacterized Bacteria (BCH_13_ug2)	2547132495	209425	258
Uncharacterized Bacteria (OCT_11_unk, BCH_13_unk)	2547132496	461782	559
