# Supplementary material for: Integration of Metagenomic and Stable Carbon Isotope Evidence Reveals the Extent and Mechanisms of Carbon Dioxide Fixation in High-Temperature Microbial Communities
Source: Front Microbiol. 2017 Feb 3;8:88. doi: 10.3389/fmicb.2017.00088 (PMC5289995; doi:10.3389/fmicb.2017.00088)
Supplement: Supplementary file 3 [file Table3.XLSX]

## Sheet: Supp_Table_S3
Table S3. Candidate protein-coding genes for enzymes of three primary CO2 fixation cycles identified using assembled metagenome sequence. Homologous genes to the 3-hydroxypropionate/4-hydroxybutyrate (3-HP/4-HB), dicarboxylate/4-hydroxybutyrate (DC/4-HB),
and reverse tricarboxylic acid (TCA) CO2 fixation pathways were identified through BLASTp homology or IMG/ER pipeline annotation (expect value, % positives).
Enzymes of the proposed Dicarboxylate/4-Hydroxybutyrate Pathway	Candidate Gene in T. neutrophilus (Ramos-Vera et al., 2009)	Pyrobaculum yellowstonensis str-WP30	Pyrobaculum T1 r02 (Octopus 11)	Thermoproteales-Type-1-TT1-r01 (from MG_3)	Thermoproteales-Type-2-TT2-r01 (from JCHS_4)
pyruvate synthase (reduced methyl viologen)	Tneu_0130/Tneu_0131, Tneu_0176/Tneu_0177/Tneu_0178/Tneu_0179, Tneu_1526/Tneu_1527/Tneu_1528/Tneu_1529, Tneu_1795/Tneu_1796/Tneu_1796/Tneu_1797	2523065983 (0.0, 91%)/2523065984 (0.0, 85%), 2523066044 (3e-107, 94%)/2523066045 (2e-64, 94%)/2523066046 (0.0, 91%)/2523066047 (0.0, 96%), 2523067547 (0.0, 94%)/2523067546 (0.0, 88%)/2523067545 (1e-46, 93%)/2523067544 (1e-81, 92%), 2523067783 (0.0, 97%)/2523067784 (0.0, 93%)/2523067784 (0.0, 93%)/2523067785 (0.0, 95%)	2554136154 (4e-102, 92%)/2554136155 (0.0, 85%), 2554136489 (3e-28, 54%)/2554136489 (9e-22, 64%)/2554135983 (1e-57, 56%)/2554135985 (8e-60, 72%), 2554135985 (4e-91, 94%)/2554135983 (0.0, 88%)/2554136489 (2e-18, 61%)/2554136489 (2e-20, 52%), 2554135985 (4e-39, 63%)/2554135983 (2e-50, 54%)/2554135983 (2e-50, 54%)/2554136489 (0.0, 94%)	2522193529 (8e-114, 72%)/2522193530 (7e-100, 55%), 2522191273 (9e-46, 65%)/2522191272 (8e-38, 72%)/2522191271 (2e-148, 78%)/2522191270 (2e-152, 81%), 2522193647 (2e-125, 77%)/252219364, (5e-120, 70%)/2522193649 (2e-34, 74%)/2522193650 (1e-36, 66%), 2522191270 (5e-98, 66%)/2522191271 (3e-102, 65%)/2522191271 (3e-102, 65%)/2522191273 (5e-36, 62%)	2522208160 (4e-131, 85%)/2522208162 (1e-107, 76%), 2522207481 (1e-83, 87%)/2522207482 (3e-52, 85%)/2522207483 (3e-171, 84%)/2522207484 (4e-169, 86%), 2522209481 (8e-161, 93%)/2522209482 (0.0, 89%)/2522209483 (2e-46, 93%)/2522209484 (1e-81, 92%), 2522207484 (8e-94, 65%)/2522210211 (0.0, 92%)/2522210211 (0.0, 92%)/2522209894 (9e-45, 96%)
pyruvate:water dikinase	Tneu_1204	2523067106 (0.0, 93%)	2554136757 (2e-114, 94%)	2522191675 (0.0, 77%)	2522207697 (0.0, 88%)
PEP carboxylase	Tneu_0418	2523066289 (0.0, 82%)	2554135880 (2e-160, 69%)	2522194306 (1e-39, 47%)	2522207865 (0.0, 82%)
dehydrogenase (NADH);	Tneu_1509	2523067458 (0.0, 94%)	* No hits found *	2522192201 (7e-147, 82%)	2522206372 (1e-173, 90%)
fumarate hydratase	Tneu_1334, Tneu_1335	2523067269 (4e-113, 94%), 2523067270 (4e-154, 94%)	2554136177 (2e-50, 93%), 2554136179 (2e-156, 95%)	2522193059 (3e-86, 85%), 2522191537 (6e-115, 84%)	2522208170 (5e-94, 89%), 2522208171 (2e-128, 87%)
fumarate reductase (reduced methyl viologen)	Tneu_0423, Tneu_0424	2523066285 (0.0, 83%), 2523066286 (6e-48, 82%)	2554136350 (3e-20, 78%), * No hits found *	2522192969 (4e-111, 66%), 2522192061 (5e-29, 60%)	2522208839 (0.0, 77%), 2522207863 (1e-32, 73%)
succinyl-CoA synthetase (ADP forming)	Tneu_1463, Tneu_1464	2523067415 (0.0, 95%), 2523067416 (4e-151, 96%)	* No hits found *, * No hits found *	2522193736 (1e-116, 71%), 2522193735 (7e-97, 79%)	2522207706 (0.0, 89%), 2522207707 (2e-128, 88%)
succinyl-CoA reductase (NADPH or reduced methyl viologen)	Tneu_0421	2523066283 (0.0, 86%)	2554136616 (2e-56, 61%)	2522193515 (9e-99, 64%)	2522208836 (0.0, 85%)
succinic semialdehyde reductase (NADPH)	Tneu_0419	2523066288 (7e-166, 88%)	2554136861 (2e-35, 55%)	2522194273 (4e-36, 51%)	2522207864 (1e-155, 87%)
4-hydroxybutyrate-CoA ligase (AMP forming)	Tneu_0420	2523066282 (0.0, 91%)	2554136618 (0.0, 69%)	2522191349 (3e-176, 63%)	2522208835 (0.0, 90%)
4-hydroxybutyryl-CoA dehydratase	Tneu_0422	2523066284 (0.0, 91%)	2554136349 (2e-23, 43%)	* No hits found *	2522210138 (0.0, 90%)
crotonyl-CoA hydratase	Tneu_0541	2523066375 (0.0, 92%)	2554136611 (0.0, 91%)	2522192659 (0.0, 71%)	2522208384 (0.0, 92%)
(S)-3-hydroxybutyryl-CoA dehydrogenase (NAD)	Tneu_0541	2523066375 (0.0, 92%)	2554136611 (0.0, 91%)	2522192659 (0.0, 71%)	2522208384 (0.0, 92%)
acetoacetyl-CoA beta-ketothiolase	Tneu_0249	2523066169 (0.0, 93%)	2554137003 (3e-111, 92%)	2522194753 (0.0, 86%)	2522209972 (0.0, 93%)
Enzymes of the Proposed 3-hydroxypropionate/4-hydroxybutyrate cycle	Candidate gene in M. sedula (Berg et al. 2007, Hawkins et al. 2013)	Metallosphaera yellowstonensis r02	Sulfolobales-Type1-ST1-r01 (from NL_2)	Sulfolobales-Type2-ST2-r01 (from CH_1)
acetyl-CoA carboxylase	msed_0147/msed_0148/msed_1375	2522182268 (0.0, 94%)/2522182269 (3e-100, 94%)/2522181552 (0.0, 97%)	2522183874 (0.0, 87%)/2522183875 (2e-68, 82%)/2522183876 (0.0, 92%)	2522186132 (0.0, 89%)/2522186133 (9e-79, 87%)/2522186134 (0.0, 92%)
malonyl-CoA reductase (NADPH)	msed_0709	2522181698 (2e-139, 97%)	2522183733 (0.0, 86%)	2522185683 (0.0, 87%)
malonate semialdehyde reductase (NADPH)	msed_1993	2522181468 (9e-167, 88%)	2522184027 (7e-155, 86%)	2522185533 (3e-155, 86%)
3-hydroxypropionyl-CoA synthetase (AMP-forming)	msed_1456	2522181559 (0.0, 96%)	2522183975 (0.0, 87%)	2522185815 (0.0, 69%)
3-hydroxypropionyl-CoA dehydratase	msed_2001	2522181476 (1e-114, 89%)	2522184021 (1e-108, 85%)	2522185525 (2e-110, 85%)
acryloyl-CoA reductase (NADPH)	msed_1426	2522182467 (0.0, 90%)	2522183392 (3e-164, 85%)	2522186202 (1e-177, 88%)
propionyl-CoA carboxylase	msed_0147/msed_0148/msed_1375	2522182268 (0.0, 94%)/2522182269 (3e-100, 94%)/2522181552 (0.0, 97%)	2522183874 (0.0, 87%)/2522183875 (2e-68, 82%)/2522183876 (0.0, 92%)	2522186132 (0.0, 89%)/2522186133 (9e-79, 87%)/2522186134 (0.0, 92%)
methylmalonyl-CoA epimerase	msed_0639	2522182410 (5e-80, 91%)	2522183294 (7e-68, 83%)	2522185251 (1e-69, 86%)
methylmalonyl-CoA mutase	msed_0638/msed_2055	2522182409 (9e-134, 93%)/2522181116 (1e-70, 94%)	2522183295 (0.0, 91%)/2522183667 (3e-64, 91%)	2522185249 (3e-144, 93%)/***** No hits found *****
succinyl-coA reductase (NADPH)	msed_0709	2522181698 (2e-139, 97%)	2522183733 (0.0, 86%)	2522185683 (0.0, 87%)
succinate semialdehyde reductase (NADPH)	msed_1424	2522182513 (0.0, 93%)	2522183633 (0.0, 88%)	2522185385 (6e-41, 51%)
4-hydroxybutyryl-CoA ligase (AMP-forming)	msed_0394, msed_0406	2522181891 (0.0, 89%)	2522183975 (1e-18, 42%), 2522183814 (7e-54, 50%)	2522185716 (1e-23, 44%), 2522185815 (1e-59, 50%)
4-hydroxybutryl-CoA dehydratase, Type I	msed_1321	2522182761 (0.0, 98%)	2522183664 (0.0, 88%)	2522185767 (0.0, 93%)
crotonyl-CoA hydratase	msed_0399	2522181075 (0.0, 82%)	2522183662 (2e-104, 65%)	2522185765 (8e-114, 64%)
3-hydroxybutyrl-CoA dehydrogenase	msed_0399	2522181075 (0.0, 82%)	2522183662 (2e-104, 65%)	2522185765 (8e-114, 64%)
acetoacetyl-CoA-B-ketothiolase	msed_0656	2522182430 (0.0, 88%)	2522183336 (0.0, 87%)	***** No hits found *****
Enzymes of the r-TCA cycle		Candidate gene in Sulfurihydrogenibium r01, identified through IMG pipeline annotation
aconitase		2554146539 (0.0, 68%)
isocitrate dehydrogenase		2554146492 (0.0, 58%)
2-oxoglutarate ferredoxin oxidoreductase		2554147741 (3e-65, 35%)/2554147742 (3e-65, 33%)
succinyl-CoA synthetase		2554147743 (2e-117, 70%)/2554147744 (0.0, 60%)
succinate dehydrogenase		2554146754 (3e-64, 43%)/2554147562 (0.0, 56%)
fumarase		2554147747 (5e-100, 52%)/2554147746 (1e-56, 53%)
malate dehydrogenase		2554147748 (6e-91, 45%)
ATP-citrate lyase		2554147107 (0.0, 97% to Sulfurihydrogenibium sp. YO3AOP1)/2554147109 (0.0, 98% to Sulfurihydrogenibium sp. YO3AOP1)
Enzymes of the r-TCA cycle (with citrate cleavage via two enzymes)	Query sequence
		Hydrogenobaculum r01, identified through IMG pipeline annotation	Thermocrinis r01, identified through IMG pipeline annotation
aconitase		2522214166 (0.0, 30%)	2548771353 (0.0, 31%)
isocitrate dehydrogenase		2522213994 (9e-127, 47%)	2548772285 (0.0, 52%)
2-oxoglutarate ferredoxin oxidoreductase		2522213999 (3e-67, 32%)/2522214000 (9e-75, 38%), 2522214053 (1e-63, 31%)/2522213357 (6e-58, 39%)	*No hits found*
succinyl-CoA synthetase		*No hits found*	2548771788 (5e-77, 40%)
succinate dehydrogenase		2522214897 (0.0, 51%)/2522213674 (1e-48, 33%) or 2522214922 (3e-51, 37%)	2548772157 (0.0, 56%)/2548772344 (1e-57, 40%) or 2548772797 (3e-51, 41%)
fumarase		2522213301 (0.0, 67%)	2548772724 (2e-102, 54%)
malate dehydrogenase		2522214167 (1e-92, 47%)	2548771354 (2e-94, 48%)
citryl-CoA synthetase	GI:46849517, citryl-CoA synthetase small subunit Hydrogenobacter thermophilus TK-6 (Hydth_0200)	2522213416 (0.0, 87%)	2548771788 (0.0, 94%)
citryl-CoA lyase	GI:46849510, citryl-CoA lyase Hydrogenobacter thermophilus TK-6 (Hydth_0309)	2522213760 (8e-152, 90%)	2548772907 (8e-116, 94%)
/ separates enzyme subunits
, separates candidate genes
