# Supplementary material for: Integration of Metagenomic and Stable Carbon Isotope Evidence Reveals the Extent and Mechanisms of Carbon Dioxide Fixation in High-Temperature Microbial Communities
Source: Front Microbiol. 2017 Feb 3;8:88. doi: 10.3389/fmicb.2017.00088 (PMC5289995; doi:10.3389/fmicb.2017.00088)
Supplement: Supplementary file 4 [file Table4.XLSX]

## Sheet: Cistern_illumina
Table S4. Candidate protein-coding genes for enzymes of the dicarboxylate/4-hydroxybutyrate (DC/4-HB) CO2 fixation pathway found in assembled genome sequence of Thermoproteales Type 1 and 2 populations
(T1 = Caldivirga and Vulcanisaeta-like spp.; T2 = Thermoproteus and Pyrobaculum-like spp). Homologous genes to those found in Thermoproteus neutrophilus were identified through BLASTp homology or IMG/ER pipeline annotation (expect value, % positives).
Sheet 1 = Illumina sequencing at Cistern Spring.				3300000398
				Cistern Spring
Enzyme	Query Sequence			Thermoproteales T1	Thermoproteales T2
				~ 44 - 48 % G+C	~ 58 - 62 % G+C
pyruvate synthase (reduced methyl viologen)	Tneu_0130/	>gi|170933826|gb|ACB39087.1| pyruvate ferredoxin/flavodoxin oxidoreductase, beta subunit [Pyrobaculum neutrophilum V24Sta] MTRTPADYRWPRAPEWCPGCGHFGVLQAVYNAFAELDLDPARVVLVSGIGCSSRLPHYVRATSVHTIHGR AIPYALGIKLANPALEVIVVGGDGDLVAIGGNHLLHLGRRNVDMAVILMDNSVYGLTRGQAGPTLAAGVK LKAVPKANPQSGVNPLLLAIASGFTFVARGYAFDVRHTSRLIAEAIKHRGSAFLQILSPCVTYNNVMTRD WYEERIYKLDEDPSWDPVVRREEEAGEKIRRALDKIVEVDKIPLGVFYKNELVPTFEERYEAT…	x	CisS_allDRAFT_100013711. 1e-113, 73% (45%GC)	CisS_allDRAFT_10010172. 3e-163, 84% (61%GC)
	Tneu_0131	>gi|170933827|gb|ACB39088.1| pyruvate flavodoxin/ferredoxin oxidoreductase domain protein [Pyrobaculum neutrophilum V24Sta] MELSFLIGGPQGRGVETASLIFIYGVGSAGYYVYARREFWSNIAGGRHSYVVGTISDRWPAPAPGNRVAL ALALDGQAVLEHVFHLERGAVLVYNTEEEERDPGSYIMMARPQAERLARFAKDRGFEPTVGGFVKYLREN GVETVGVPYGKALREIGGKIGVTSPVLLSRFLNTFVVALGAALLGLDAEYVARGVGYALGKKPDVVEQNK RIAQEAMRLVDRRIATLAPRRPPERRIFWNGNEAASYGKIVAGVRLLAYYPITPATDDAMTF…	x	CisS_allDRAFT_100018610. 1e-110, 58% (35%GC)	CisS_allDRAFT_10010173. 0.0, 76% (61%GC)
	Tneu_0176/	>gi|170933871|gb|ACB39132.1| pyruvate/ketoisovalerate oxidoreductase, gamma subunit [Pyrobaculum neutrophilum V24Sta] MGLVELRFHGRGGQGMVTAAQVLAASAVLEGRYAQAFPEFGPERRGAPVKSYLRISDKPIYIREPIQRPD VVVVADPSLFKAENPLEGAKPTAVLVVNGLYKAPVKTYYIDATSLSMKILGRPIVNTAMIGAVVKATGVV SLASVGKALRKFFSGRLYELNLKLVEVAYQETREL	x	CisS_allDRAFT_100003625. 7e-54, 67% (40%GC)	CisS_allDRAFT_10003429. 2e-82, 87% (63%GC)
	Tneu_0177/	>gi|170933872|gb|ACB39133.1| pyruvate ferredoxin/flavodoxin oxidoreductase, delta subunit [Pyrobaculum neutrophilum V24Sta] MTLPKATELPIGAVIPEPGSTRRNTTAGWRTLRPVINDERCVRCQLCWLYCPEGTIVEKKGVFKVGGRTY DVRYEINYDYCKGCGICANECPTKAIEMVPETP	x	CisS_allDRAFT_10036233. 5e-37, 72% (49%GC)	CisS_allDRAFT_10014572. 2e-51, 85% (61%GC)
	Tneu_0178/	>gi|170933873|gb|ACB39134.1| pyruvate flavodoxin/ferredoxin oxidoreductase domain protein [Pyrobaculum neutrophilum V24Sta] MMVQKTKQVEALTSNYAAAYAVKAVDVDVIAVYPITPQTTIIEKLSEFIANGELNAEIIHVESEHSALSA VVGASATGARVFTATSSQGLEFAHEVLHIASGFRLPIVMAVPGRALSAPISIHGDYSDVMNARDTGWVIY IAATAQEVYDTVIQAYKLAESVLLPVMVAYDGFLMSHTMEPVELNDEEEVRSFVPRAARPYTLNPRRPVT MGPLASPDWYYELKYQQVLALREAYKAAAEVDAQYGRRFGRRYGLVEGYRMEDADYAIVVYG…	x	CisS_allDRAFT_10028372. 6e-148, 79% (48%GC)	CisS_allDRAFT_10014573. 8e-172, 84% (61%GC)
	Tneu_0179	>gi|170933874|gb|ACB39135.1| thiamine pyrophosphate protein domain protein TPP-binding [Pyrobaculum neutrophilum V24Sta] MKIYYKTLRDLPREELFAPGHRMCAGCGAALAMRWITKTVGPNAVVVNATGCVEVTTTPYPETAWMHPYL HVAFENSAAAASGVEAAIRALRRKGLWDAGDTKVVVIAGDGGTYDIGLQSLSGMLERRHRVLYILYDNEA YMNTGIQRSGATPKFAWTTTTPVGMAVRGKIQWKKDIMGIVTAHRPPYAATASVSYVLDMVNKIKTALDY AEEGPTFLHILAPCVPGWRYPENKTVEVARLAVETGYFPLYEWDHGRFILNPPSNAHLDRSRRRP…	x	CisS_allDRAFT_10028572. 1e-151, 82% (51%GC)	CisS_allDRAFT_10014574. 4e-169, 85% (61%GC)
	Tneu_1526/	>gi|170935189|gb|ACB40450.1| thiamine pyrophosphate protein domain protein TPP-binding [Pyrobaculum neutrophilum V24Sta] MTFRLDQLPKKRYVIPGNAACAGCGMMIGLKILGMALGDESVLVIPASCASVVQGLAPKTGLAFPILNVP FASSAAVATGIAEAYKALGVRGHVVVWAGDGGTADIGFATLSGAAERNSNVIYVMYDNEAYMNTGIQRSS STPRSAWTTTTPSGKRERRKDVALLMAMHGVPYVATASIAYPHDFYRKLKRAAEVEGFRFIHLQTPCPPG WRFDPAKTVEVARLAVETGAWILWEYDKGVLKVNPPSDRFADKSKRRPLVEYVKLQGRFAHLSES…	x	CisS_allDRAFT_10007904. 5e-125, 77% (46%GC)	CisS_allDRAFT_10004654. 5e-163, 88% (61%GC)
	Tneu_1527/	>gi|170935190|gb|ACB40451.1| pyruvate flavodoxin/ferredoxin oxidoreductase domain protein [Pyrobaculum neutrophilum V24Sta] MTALLKTALTGNHAVAYAVKMAKPHVIAAYPITPQTTIVEKLAEFVERGELKARFINVESEYGAMSVVYG AAMAGARVFTATSSHGLLYMYEMTWWAALSRAPIVMAVATRTIGPIWNIHVEHNDILTLRDSGWLIAMAE TAQEAFDLTIQAFKIAESAVLPVSVGIDGFVLSHSTEPVEVPPQEVVDSFLPPRRADVPLLLRPGEPITF GNLPSDNRIHARYKIEAVYRAQQEAKDVVVQADREYGKLTGRSYGGLVEWYRAEDAEDVVVC…	x	CisS_allDRAFT_10000423. 2e-134, 70% (36%GC)	CisS_allDRAFT_10004655. 0.0, 81% (61%GC)
	Tneu_1528/	>gi|170935191|gb|ACB40452.1| pyruvate ferredoxin/flavodoxin oxidoreductase, delta subunit [Pyrobaculum neutrophilum V24Sta] MRNQDLSVLPISKPAPASAGATGTWRTYKPVVDLAKCVDCGICWLYCPESVIEWEKGRKIAIDYMYCKGC GICADVCPVKAISMEPEGT	x	CisS_allDRAFT_10000424. 2e-34, 79% (36%GC)	CisS_allDRAFT_10004656. 8e-42, 84% (61%GC)
	Tneu_1529	>gi|170935192|gb|ACB40453.1| pyruvate/ketoisovalerate oxidoreductase, gamma subunit [Pyrobaculum neutrophilum V24Sta] MYEVIFIGRGGQGAVTAAQLLAYVAALEGKQAQALPEFGAERRGAVVKAYLRIGEPPLHSSMKKADYVVV LDGRIVDQIDVRQYGKPNAVYIVNTKREASWYIAIDATSIAIKHGLVVAGWPVVNLIMAAAFAAVSGAVS LEGILRALPEFVPRRYVDANRNAVVEAFNLMKLAKAR	x	CisS_allDRAFT_10000425. 6e-37, 62% (36%GC)	CisS_allDRAFT_10004657. 5e-73, 83% (61%GC)
	Tneu_1795/	>gi|170935452|gb|ACB40713.1| thiamine pyrophosphate protein domain protein TPP-binding [Pyrobaculum neutrophilum V24Sta] MVKTAVKAAEEYEGQYEYATFELPNEELFLPGHGLCAGCTIGVIARHMLKVFGPDTVVVNATGCAEVSTV VYPRTNWAVPWIHVAFGNGGSVASGIEAAIKALKRRGVIDPSRKINVVVFAGDGGTADIGFQALSGMLER GHRVIYVMYDNEGYMNTGIQRSGTTPFGASATTSPAGKVVPGNTRHKKPMAAIAAAHGIPYVATANPAYV HDMVYKFKKAIEVDGPSFIHVLQSCTPGWRFEPKYAIRVLELATETGYWVNYEIENGEFRVTLPV…	x	CisS_allDRAFT_10000942. 6e-148, 80% (36%GC)	CisS_allDRAFT_10008237. 0.0, 97% (58%GC)
	Tneu_1796/	>gi|170935453|gb|ACB40714.1| pyruvate flavodoxin/ferredoxin oxidoreductase domain protein [Pyrobaculum neutrophilum V24Sta] MTAQALVPREKKIAQKRIALTGNHAVALAVKMCRPEVIAAYPITPQTPVVEKLAEYVNNGELDAEYIPVE SEHSAMSASIGASAMGARTFTETSSQGLMHMYENLPIAVGLRLPIVMGVAARTISAPINVWGDYSDVMTM RELGWIIYIVQNAQEAFDTIIQAYRVAEDQRVHLPAVVAYDGFWTSHVLQPLDVPEDEEDVMRFAPITRS WVKLDVDNPLQLGAVGTPEWYWEVRWQAAEALRESLKVVEEVDREFGKWFGRSYGLFHTYRL…	x	CisS_allDRAFT_10026005. 3e-120, 70% (48%GC)	CisS_allDRAFT_10008236. 0.0, 93% (58%GC)
	Tneu_1797	>gi|170935454|gb|ACB40715.1| pyruvate/ketoisovalerate oxidoreductase, gamma subunit [Pyrobaculum neutrophilum V24Sta] MRVETIWLGRGGQGIVTATYIVANAAVIDGFYAIANPEFGAERRGAPVKAFLTIDKNPIEDQEPIKTPDV AIIFDDKLIDPMRFAIDAVKPGGYVIVNSAKQPEEVRKLVGRNDVYVVVLDAVGIAMKHVGLPVPNGPLA GAFSKVMGFPRLESIKTAFENQLGKAVEENFAATKEAYEVAVVLKPEKVDASAKPKGVISTTSAFLTGPY ELVGWQQVNKGGAVGPGSSLPYLTGGWRIEKPIIDHSKCIMCRKCWLYCPDDAIIEAWREAPGPRGRV…	x	CisS_allDRAFT_10010102. 4e-42, 61% (35%GC)	CisS_allDRAFT_10008235. 0.0, 95% (58%GC)
pyruvate:water dikinase	Tneu_1204	>gi|170934871|gb|ACB40132.1| phosphoenolpyruvate synthase [Pyrobaculum neutrophilum V24Sta] MRFIKWISEVGKNDIVLVGGKGANLGEVARIAQVPPGFVVTSEAFRYFLEATGLRERIKGVLSEFITKGE PEEYEKASAEIRKMVESSPLPADLEKEIAEAYARLCEITGVKNVAVAVRSSATAEDIPEASFAGQQDTYL NVRGVENVVTYVKKVWSSLYTARALYYREKMGIPHEKSLMAVVVQKLVNARSAGVMFTLDPTNGDRSKVV IEASWGLGEGVVRGIVTPDEYVVDKATMKIVEKRISTKKVAVVRDDGGLTKEVELPLDKAQAPALEDSEV VELAKMAVKLEQHYGHPVDIEFA…	x	CisS_allDRAFT_100002421. 0.0, 75% (50%GC)	CisS_allDRAFT_100025113. 0.0, 88% (61%GC)
PEP carboxylase	Tneu_0418	>gi|170934105|gb|ACB39366.1| phosphoenolpyruvate carboxylase [Pyrobaculum neutrophilum V24Sta] MIPRLMCTQHPDATVKVTASEEVDEAIVAYTAYGCDEVMIDYEGKTTPYAQPKDITVKAHDSGLPLGEKF YLTPRMPNPRLEEFERSMLTLEAAILANYFSAKLTGRQAIRWVVLPMVADVETLGLVYRMLIHKTEAYTR ETGVKLEPPELIPLIEDAVAQLKADELIGGLLKQMSQPPRYLRLFLGKSDSAVKHGHIASALAIVATLSK VKAVERELGVKIYPILGMGSPPFRGAINNPTLSHLEVIQYAGYYTATIQSAVRYDTSYDEYTRVRESILN ACCLPSRDIDTPEVEGLITK…	x	CisS_allDRAFT_10019472, 0.0, 79% (47%GC)	CisS_allDRAFT_10003288. 0.0, 81% (65%GC)
dehydrogenase (NADH);	Tneu_1509	>gi|170935172|gb|ACB40433.1| Lactate/malate dehydrogenase [Pyrobaculum neutrophilum V24Sta] MITIIGSGRVGSSAAAIIGIMKLDNKILLVDIVKGLPQGEALDLNHMSSILGLDVEYMGSNDYRDMEGSD LVIVTAGLARKPGMTREQLLEANAKIVSEIGREIRKYAKDSVVILTTNPLDAMTYVMWKATGFPRERVIG FSGVLDAGRLAYYAAKKLGVSPSSILPIVLGQHGESMFPVPSKSFIHGVPLTRLLTEEQIREVTEETVKA GAKITELRGFSSNWAPGAGLAVMAEAVKRDTRRSLIASVVLQGEYGVRDIPVEVPIVLGRSGVVKVLEVE LTPGELQSFMQSVEAVKKLVSSI…	x	CisS_allDRAFT_10005364, 5e-147, 82% (50%GC)	CisS_allDRAFT_100014413, 3e-173, 90% (62%GC)
fumarate hydratase	Tneu_1334,	>gi|170934999|gb|ACB40260.1| hydro-lyase, Fe-S type, tartrate/fumarate subfamily, beta subunit [Pyrobaculum neutrophilum V24Sta] MATYSLKTPLSSEDVAKLRVGDTLYISGVVVSARDSAHKRMLEHIGRGEALPVDLRGGVIYHAGPVVRKT ERGWEVISMGPTTSARMEAFEADVIERLGVKLVVGKGGMGRRTAEAMKKYTAAYAIFTGGAGVLAAKAIK RVVDVYWLDLGVAEAMWVLEVENFGPLTVMIDPTGRNYYDELREEAKRRIPEILKSLEWPH	x	CisS_allDRAFT_10048812, 1e-85, 85% (48%GC)	CisS_allDRAFT_10014746, 3e-92, 88% (61%GC)
	Tneu_1335	>gi|170935000|gb|ACB40261.1| hydro-lyase, Fe-S type, tartrate/fumarate subfamily, alpha subunit [Pyrobaculum neutrophilum V24Sta] MLEHVILKAAKEAIIRASVGPALDVASALKRAKEEEEAEAARIQLSAILKNIDLSTDKKAAVCQDTGFPN FYVKLGDRFPVRSKIYDILTQALREVTRELPLRPNTVQPFTEKNPGDNTGVGAPWFEVELFDGDYLEFYY VPKGGGTELPSKAFTLPPGVAMKELPRLVLEAVVDAGPMPCPPVIVGVGIGPSVDIAAKLAKKAAALRPV GSRHPEPEVAKMEEELLRAINKLGIGAHGVGGRITALDVHIEYIYRHPAAFSIGIV…	x	CisS_allDRAFT_10050254, 2e-113, 82% (47%GC)	CisS_allDRAFT_10014745, 3e-127, 87% (61%GC)
fumarate reductase (reduced methyl viologen)	Tneu_0423,	>gi|170934110|gb|ACB39371.1| succinate dehydrogenase or fumarate reductase, flavoprotein subunit [Pyrobaculum neutrophilum V24Sta] MDLLTYDVVVVGSGLAGLRAAVAAAARGASVAVVTKTSGPRSHSISAEGGMAAVVHPEKTGDSPELHAYD TVKGGDFLVDQEAAMVLAREAPAEVKFLDSIGVPWSRDPDGSYSLRMFGGMSKPRTVFAKDKTGFYIMSA LYRHARSFHNIHFYEEHIVTRLVVKNDVFYGLVALDMRRGELVGFVAKAGVIAAGGAGRLYRMTTMGWLN TGEVLGYALKAGAALRDMEFVQWHPTALVPSGILISEAARAEGGYLVNRHGERFM…	x	CisS_allDRAFT_10000304, 0.0, 73% (44%GC)	CisS_allDRAFT_10018432, 5e-127, 62% (61%GC)
	Tneu_0424	>gi|170934111|gb|ACB39372.1| ferredoxin [Pyrobaculum neutrophilum V24Sta] MRVKVHVKRGREGAQYYQTYEVEAPESTTVLDLLLSIRETLDGSLSMRYACRMGVCGACTMVINGVPRLA CAVKISDLKTDEIFVEPLRGKKVIKDLVTE	x	CisS_allDRAFT_10088771, 6e-29, 71% (40%GC)	CisS_allDRAFT_100032810, 4e-32, 73% (65%GC)
succinyl-CoA synthetase (ADP forming)	Tneu_1463,	>gi|170935127|gb|ACB40388.1| succinyl-CoA synthetase, beta subunit [Pyrobaculum neutrophilum V24Sta] MHEYEAKELLAKYGVEIPPGRLALTPDEALKAAKEIGTPVVLKAQVVVAGRGKAGGIKVAKTPEEAYELS KAMFGMNIKGLVVRKIYVTKYVEAEREMYLSLIIDRASRRYLFLASPVGGVDIEEIAKASPEKIKRVYVD PAVGLREFHIRQIGLWLGFRPGTRQWQQISSIVQAMYRVMVEYDAELVESNPLALTKDGDVIPLDARVIV DDNALYRHSDLEKALEEDPRDVTEFEAYAKKIGFHYVELDGDIGIIGNGAGLTMSTMDLVYHFGGRPANF LDIGGGASREVVRE…	x	CisS_allDRAFT_100000737, 5e-134, 73% (37%GC)	CisS_allDRAFT_100011014, 0.0, 89% (61%GC)
	Tneu_1464	>gi|170935128|gb|ACB40389.1| succinyl-CoA synthetase, alpha subunit [Pyrobaculum neutrophilum V24Sta] MTVLVGPTTRVVVQGATGREGSFHLQRMMEYGTKIVAGVTPGKGGASVHGVPVYDTVEEAVRRHGANASV IFVPARAAAEAVLEAVDAGVELVVVITEHIPVHDALRAINYARSRGVTVIGPNCPGVVAPPVRTKLGIMP NSIYQTPGKVAVVSRSGTLTYEISYQLVRAGFGINIAVGVGGDPVVGLDLMEATLKVAEDPDVRGIVVIG EVGGDAEERLAKLYAEGAINKPVVAYIAGRTAPPGKRMGHAGAIVMMGSGDARGKIEAFKAAGVPVAETP FEVPKLLSKLLK	x	CisS_allDRAFT_10018202, 7e-96, 79% (50%GC)	CisS_allDRAFT_100011013, 3e-129, 89% (61%GC)
succinyl-CoA reductase (NADPH or reduced methyl viologen)	Tneu_0421	>gi|170934108|gb|ACB39369.1| Aldehyde Dehydrogenase [Pyrobaculum neutrophilum V24Sta] MTNLVVVNPATEEAIAELPQATREDVRRAIDAAWDAFASWSALPLRKRTRVLLKTAELAEAAREDLLKTL VAESGKPIRDAEAEITRAIDIFRSSAEEAKLILEGSAPRVDAYEYPIGNENRLVVAVREPVGVVGGALSY NNPASTFAHKVAPVIAAGNTVVVKPSSYTPLTALKFLEIMKRAGVPEGVVNVVVGSGEEVFDELIQSDKV AGINFTGSTAVGLQVAAKAASRGKKFMIAPGGSDPAVVFKDADLDAAARIVARARYENAGQNCNATKRVF VEREVYPRFVELLLGYVKAIRVGDPMDYS…	x	CisS_allDRAFT_10050591, 2e-102, 85% (53%GC)	CisS_allDRAFT_10006633, 0.0, 85% (64%GC)
succinic semialdehyde reductase (NADPH)	Tneu_0419	>gi|170934106|gb|ACB39367.1| Alcohol dehydrogenase zinc-binding domain protein [Pyrobaculum neutrophilum V24Sta] MKAAVLNQYNKPLEVEDLDVERPREGEALVRIKTAGVCHSDLYVLEGATPVPTPVVPGHEAVGVVEEVGP GVKSLQPGDWVVTSFVWPCGRCRNCVRGRENLCETFAQVRLKGTLLDGTTRLRKRSGEEVRAFLGGTWAE ASVVPATAVAKLPEGLRGRQELAMLGCAFLTAYGAVVNSGSVSPGDTVVVVGTGGVGLSAVQVAKAVGAR VIAVGRNPDKLKVAAELGAEVVNTREGDPVKAVRDLTEGRGADVVVEAVGNDDTIQMAVDMAALGGRVVL VG…	x	CisS_allDRAFT_10019471, 4e-118, 86% (47%GC)	CisS_allDRAFT_10003289, 1e-155, 87% (65%GC)
4-hydroxybutyrate-CoA ligase (AMP forming)	Tneu_0420	>gi|170934107|gb|ACB39368.1| AMP-dependent synthetase and ligase [Pyrobaculum neutrophilum V24Sta] MSAEFVEVYRKSLEDPIGFWEKQAERLYWRERWEKTYDDSNPPFYRWFVGGKTNISYNALDRHVKGGRAN KAALIWVSADGATRVLRYWDLYREVNRFAVLLKSLGVERGDRVAIYMPMIPEAMVAMLAVNRIGAVHTVV FSGFGPQALAERIKDAEAKVVITADGMRRRGRVIPLKPTVDEALKIVGNDIFTVVYKHTGVEVPMKQGRD LWWQEEIAKIPPNTYIEPEWVPGEAPLFILYTSGTTGKPKGILHLHGQYMVWIWYAFNHLTGAERDFRED IVFFSTADIGWISGHH…	x	CisS_allDRAFT_10050592, 0.0, 90% (53%GC)	CisS_allDRAFT_10006631, 0.0, 91% (64%GC)
4-hydroxybutyryl-CoA dehydratase	Tneu_0422	>gi|170934109|gb|ACB39370.1| Vinylacetyl-CoA Delta-isomerase [Pyrobaculum neutrophilum V24Sta] MGLRTGDQYVEGLRNRKHVKVYVMGKRVEDVTTNLFMKPSLLSFKATFDAAFQEDTRDLARAYSPFINEE INRFVHIHQGPQDLVAKVKLLRALSHKTGSCFQRCVGWDGLNTMYIITGKLAEKGKPVYRERFLKYLEEV QRRDLALAGAMTDARGVRSLRPHEQPNPDAYVRVVEERDDGIIVRGAKANITGVALVDEVIVMPTRAMTE KDAPYAVAFAVPLDSPGVTVVVGRQINDVRKAEGDIDGLPYMSHHEGLIIFEDVFVPWDRVFLYQEWQWA GPLVEVFSAFHRQGYAGCKS…	x	CisS_allDRAFT_10001899, 0.0, 83% (50%GC)	CisS_allDRAFT_10006634, 0.0, 88% (64%GC)
crotonyl-CoA hydratase	Tneu_0541	>gi|170934223|gb|ACB39484.1| 3-hydroxyacyl-CoA dehydrogenase NAD-binding [Pyrobaculum neutrophilum V24Sta] MGKVAVIGAGTMGHGIAELFAIAGYEVALVDVAEEYLKRALQNIEWSLRKLVEKGQVREDVQTVMSRIKT VVNDVCKAVEGAELMVEAVVENLEIKRKVFAEADRCAPPDAVLATNTSSLPITEIAEAVKPERRGRVVGM HFFNPPPLMPLVEIVRGAHTSDDTVKKVADYAAKLGKQTVVVNKDVPGFIVNRIFMRVNEAACWTAARGE ATIQEVDAALIYKAGLPMGAFVLMDYTGLDVVCFIADSMAKRGYRSRPCPLLQELCQGKKYGVKTGEGFY RYPAPGKY…	x	CisS_allDRAFT_100005121, 0.0, 78% (35%GC)	CisS_allDRAFT_10001833, 0.0, 88% (62%GC)
(S)-3-hydroxybutyryl-CoA dehydrogenase (NAD)	Tneu_0541	>gi|170934223|gb|ACB39484.1| 3-hydroxyacyl-CoA dehydrogenase NAD-binding [Pyrobaculum neutrophilum V24Sta] MGKVAVIGAGTMGHGIAELFAIAGYEVALVDVAEEYLKRALQNIEWSLRKLVEKGQVREDVQTVMSRIKT VVNDVCKAVEGAELMVEAVVENLEIKRKVFAEADRCAPPDAVLATNTSSLPITEIAEAVKPERRGRVVGM HFFNPPPLMPLVEIVRGAHTSDDTVKKVADYAAKLGKQTVVVNKDVPGFIVNRIFMRVNEAACWTAARGE ATIQEVDAALIYKAGLPMGAFVLMDYTGLDVVCFIADSMAKRGYRSRPCPLLQELCQGKKYGVKTGEGFY RYPAPGKY…	x	CisS_allDRAFT_100005121, 0.0, 78% (35%GC)	CisS_allDRAFT_10001833, 0.0, 88% (62%GC)
acetoacetyl-CoA beta-ketothiolase	Tneu_0249	>gi|170933941|gb|ACB39202.1| acetyl-CoA acetyltransferase [Pyrobaculum neutrophilum V24Sta] MDVVVVGYVRTPIGKFGGAFKDVKPPHLAAFTIKKLLERTGVDGKLVEEVIFGSTLQGGVGQNVARYAAL LAGLPVDVSAFTVNRVCSSGMQAIIEAYREIALGDASVVIAGGVESMSTQPICVSHEARWGLRHSIGRRF ELTDLMVFDGLTDPATGMLMGEEADMVAKEHKIAREELDKVAYESHMRAWRATENKWFDDMEPVEGEFGG VKLDRDEGIRPDTSLEKLAKLKPAFKPDGLHTAGNSSQLSDGAAALLLMSEEKARELGVKPIARILGYSW HMLEPWRFTEAPVYAIQKLLRKL…	x	CisS_allDRAFT_10019983, 0.0, 85% (49%GC)	CisS_allDRAFT_10004488, 0.0, 87% (64%GC)

## Sheet: JC3A_illumina
Table S3. Candidate protein-coding genes for enzymes of the dicarboxylate/4-hydroxybutyrate (DC/4-HB) CO2 fixation pathway found in assembled genome sequence of Thermoproteales Type 1 and 2 populations
(T1 = Caldivirga and Vulcanisaeta-like spp.; T2 = Thermoproteus and Pyrobaculum-like spp). Homologous genes to those found in Thermoproteus neutrophilus were identified through BLASTp homology or IMG/ER pipeline annotation (expect value, % positives).
Sheet 2 = Illumina sequencing at Joseph's Coat Spring 3				3300001382
				Joseph's Coat 3 A
Enzyme	Query Sequence			Thermoproteales T1	Thermoproteales T2
				~ 44 - 48 % G+C	~ 58 - 62 % G+C
pyruvate synthase (reduced methyl viologen)	Tneu_0130/	>gi|170933826|gb|ACB39087.1| pyruvate ferredoxin/flavodoxin oxidoreductase, beta subunit [Pyrobaculum neutrophilum V24Sta] MTRTPADYRWPRAPEWCPGCGHFGVLQAVYNAFAELDLDPARVVLVSGIGCSSRLPHYVRATSVHTIHGR AIPYALGIKLANPALEVIVVGGDGDLVAIGGNHLLHLGRRNVDMAVILMDNSVYGLTRGQAGPTLAAGVK LKAVPKANPQSGVNPLLLAIASGFTFVARGYAFDVRHTSRLIAEAIKHRGSAFLQILSPCVTYNNVMTRD WYEERIYKLDEDPSWDPVVRREEEAGEKIRRALDKIVEVDKIPLGVFYKNELVPTFEERYEAT…	x	JGI20127J14776_10035244. 6e-124, 74% (47%GC)	JGI20127J14776_10002412. 0.0, 91% (61%GC)
	Tneu_0131	>gi|170933827|gb|ACB39088.1| pyruvate flavodoxin/ferredoxin oxidoreductase domain protein [Pyrobaculum neutrophilum V24Sta] MELSFLIGGPQGRGVETASLIFIYGVGSAGYYVYARREFWSNIAGGRHSYVVGTISDRWPAPAPGNRVAL ALALDGQAVLEHVFHLERGAVLVYNTEEEERDPGSYIMMARPQAERLARFAKDRGFEPTVGGFVKYLREN GVETVGVPYGKALREIGGKIGVTSPVLLSRFLNTFVVALGAALLGLDAEYVARGVGYALGKKPDVVEQNK RIAQEAMRLVDRRIATLAPRRPPERRIFWNGNEAASYGKIVAGVRLLAYYPITPATDDAMTF…	x	JGI20127J14776_10021592. 1e-111, 58% (38%GC)	JGI20127J14776_10004475. 0.0, 85% (56%GC)
	Tneu_0176/	>gi|170933871|gb|ACB39132.1| pyruvate/ketoisovalerate oxidoreductase, gamma subunit [Pyrobaculum neutrophilum V24Sta] MGLVELRFHGRGGQGMVTAAQVLAASAVLEGRYAQAFPEFGPERRGAPVKSYLRISDKPIYIREPIQRPD VVVVADPSLFKAENPLEGAKPTAVLVVNGLYKAPVKTYYIDATSLSMKILGRPIVNTAMIGAVVKATGVV SLASVGKALRKFFSGRLYELNLKLVEVAYQETREL	x	JGI20127J14776_10001649. 7e-53, 66% (41%GC)	JGI20127J14776_10129841. 2e-90, 94% (57%GC)
	Tneu_0177/	>gi|170933872|gb|ACB39133.1| pyruvate ferredoxin/flavodoxin oxidoreductase, delta subunit [Pyrobaculum neutrophilum V24Sta] MTLPKATELPIGAVIPEPGSTRRNTTAGWRTLRPVINDERCVRCQLCWLYCPEGTIVEKKGVFKVGGRTY DVRYEINYDYCKGCGICANECPTKAIEMVPETP	x	JGI20127J14776_10004303. 9e-37, 72% (49%GC)	JGI20127J14776_10129842. 2e-64, 94% (57%GC)
	Tneu_0178/	>gi|170933873|gb|ACB39134.1| pyruvate flavodoxin/ferredoxin oxidoreductase domain protein [Pyrobaculum neutrophilum V24Sta] MMVQKTKQVEALTSNYAAAYAVKAVDVDVIAVYPITPQTTIIEKLSEFIANGELNAEIIHVESEHSALSA VVGASATGARVFTATSSQGLEFAHEVLHIASGFRLPIVMAVPGRALSAPISIHGDYSDVMNARDTGWVIY IAATAQEVYDTVIQAYKLAESVLLPVMVAYDGFLMSHTMEPVELNDEEEVRSFVPRAARPYTLNPRRPVT MGPLASPDWYYELKYQQVLALREAYKAAAEVDAQYGRRFGRRYGLVEGYRMEDADYAIVVYG…	x	JGI20127J14776_10004302. 2e-149, 79% (49%GC)	JGI20127J14776_10000815. 1e-171, 84% (62%GC)
	Tneu_0179	>gi|170933874|gb|ACB39135.1| thiamine pyrophosphate protein domain protein TPP-binding [Pyrobaculum neutrophilum V24Sta] MKIYYKTLRDLPREELFAPGHRMCAGCGAALAMRWITKTVGPNAVVVNATGCVEVTTTPYPETAWMHPYL HVAFENSAAAASGVEAAIRALRRKGLWDAGDTKVVVIAGDGGTYDIGLQSLSGMLERRHRVLYILYDNEA YMNTGIQRSGATPKFAWTTTTPVGMAVRGKIQWKKDIMGIVTAHRPPYAATASVSYVLDMVNKIKTALDY AEEGPTFLHILAPCVPGWRYPENKTVEVARLAVETGYFPLYEWDHGRFILNPPSNAHLDRSRRRP…	x	JGI20127J14776_10014132. 2e-151, 82% (50%GC)	JGI20127J14776_10133283. 0.0, 96% (59%GC)
	Tneu_1526/	>gi|170935189|gb|ACB40450.1| thiamine pyrophosphate protein domain protein TPP-binding [Pyrobaculum neutrophilum V24Sta] MTFRLDQLPKKRYVIPGNAACAGCGMMIGLKILGMALGDESVLVIPASCASVVQGLAPKTGLAFPILNVP FASSAAVATGIAEAYKALGVRGHVVVWAGDGGTADIGFATLSGAAERNSNVIYVMYDNEAYMNTGIQRSS STPRSAWTTTTPSGKRERRKDVALLMAMHGVPYVATASIAYPHDFYRKLKRAAEVEGFRFIHLQTPCPPG WRFDPAKTVEVARLAVETGAWILWEYDKGVLKVNPPSDRFADKSKRRPLVEYVKLQGRFAHLSES…	x	JGI20127J14776_10005826. 8e-125, 77% (45%GC)	JGI20127J14776_10011787. 3e-180, 94% (55%GC)
	Tneu_1527/	>gi|170935190|gb|ACB40451.1| pyruvate flavodoxin/ferredoxin oxidoreductase domain protein [Pyrobaculum neutrophilum V24Sta] MTALLKTALTGNHAVAYAVKMAKPHVIAAYPITPQTTIVEKLAEFVERGELKARFINVESEYGAMSVVYG AAMAGARVFTATSSHGLLYMYEMTWWAALSRAPIVMAVATRTIGPIWNIHVEHNDILTLRDSGWLIAMAE TAQEAFDLTIQAFKIAESAVLPVSVGIDGFVLSHSTEPVEVPPQEVVDSFLPPRRADVPLLLRPGEPITF GNLPSDNRIHARYKIEAVYRAQQEAKDVVVQADREYGKLTGRSYGGLVEWYRAEDAEDVVVC…	x	JGI20127J14776_10021293. 4e-134, 70% (38%GC)	JGI20127J14776_10011788. 0.0, 90% (55%GC)
	Tneu_1528/	>gi|170935191|gb|ACB40452.1| pyruvate ferredoxin/flavodoxin oxidoreductase, delta subunit [Pyrobaculum neutrophilum V24Sta] MRNQDLSVLPISKPAPASAGATGTWRTYKPVVDLAKCVDCGICWLYCPESVIEWEKGRKIAIDYMYCKGC GICADVCPVKAISMEPEGT	x	JGI20127J14776_10462211. 9e-44, 91% (49%GC)	JGI20127J14776_10011789. 7e-43, 93% (55%GC)
	Tneu_1529	>gi|170935192|gb|ACB40453.1| pyruvate/ketoisovalerate oxidoreductase, gamma subunit [Pyrobaculum neutrophilum V24Sta] MYEVIFIGRGGQGAVTAAQLLAYVAALEGKQAQALPEFGAERRGAVVKAYLRIGEPPLHSSMKKADYVVV LDGRIVDQIDVRQYGKPNAVYIVNTKREASWYIAIDATSIAIKHGLVVAGWPVVNLIMAAAFAAVSGAVS LEGILRALPEFVPRRYVDANRNAVVEAFNLMKLAKAR	x	JGI20127J14776_10215181. 2e-35, 58% (47%GC)	JGI20127J14776_100117810. 2e-79, 90% (55%GC)
	Tneu_1795/	>gi|170935452|gb|ACB40713.1| thiamine pyrophosphate protein domain protein TPP-binding [Pyrobaculum neutrophilum V24Sta] MVKTAVKAAEEYEGQYEYATFELPNEELFLPGHGLCAGCTIGVIARHMLKVFGPDTVVVNATGCAEVSTV VYPRTNWAVPWIHVAFGNGGSVASGIEAAIKALKRRGVIDPSRKINVVVFAGDGGTADIGFQALSGMLER GHRVIYVMYDNEGYMNTGIQRSGTTPFGASATTSPAGKVVPGNTRHKKPMAAIAAAHGIPYVATANPAYV HDMVYKFKKAIEVDGPSFIHVLQSCTPGWRFEPKYAIRVLELATETGYWVNYEIENGEFRVTLPV…	x	JGI20127J14776_1000001114. 1e-152, 82% (38%GC)	JGI20127J14776_10014981. 0.0, 96% (65%GC)
	Tneu_1796/	>gi|170935453|gb|ACB40714.1| pyruvate flavodoxin/ferredoxin oxidoreductase domain protein [Pyrobaculum neutrophilum V24Sta] MTAQALVPREKKIAQKRIALTGNHAVALAVKMCRPEVIAAYPITPQTPVVEKLAEYVNNGELDAEYIPVE SEHSAMSASIGASAMGARTFTETSSQGLMHMYENLPIAVGLRLPIVMGVAARTISAPINVWGDYSDVMTM RELGWIIYIVQNAQEAFDTIIQAYRVAEDQRVHLPAVVAYDGFWTSHVLQPLDVPEDEEDVMRFAPITRS WVKLDVDNPLQLGAVGTPEWYWEVRWQAAEALRESLKVVEEVDREFGKWFGRSYGLFHTYRL…	x	JGI20127J14776_10066752. 9e-122, 69% (49%GC)	JGI20127J14776_10156921. 0.0, 92% (66%GC)
	Tneu_1797	>gi|170935454|gb|ACB40715.1| pyruvate/ketoisovalerate oxidoreductase, gamma subunit [Pyrobaculum neutrophilum V24Sta] MRVETIWLGRGGQGIVTATYIVANAAVIDGFYAIANPEFGAERRGAPVKAFLTIDKNPIEDQEPIKTPDV AIIFDDKLIDPMRFAIDAVKPGGYVIVNSAKQPEEVRKLVGRNDVYVVVLDAVGIAMKHVGLPVPNGPLA GAFSKVMGFPRLESIKTAFENQLGKAVEENFAATKEAYEVAVVLKPEKVDASAKPKGVISTTSAFLTGPY ELVGWQQVNKGGAVGPGSSLPYLTGGWRIEKPIIDHSKCIMCRKCWLYCPDDAIIEAWREAPGPRGRV…	x	JGI20127J14776_10008407. 1e-40, 64% (38%GC)	JGI20127J14776_10061172. 0.0, 95% (61%GC)
pyruvate:water dikinase	Tneu_1204	>gi|170934871|gb|ACB40132.1| phosphoenolpyruvate synthase [Pyrobaculum neutrophilum V24Sta] MRFIKWISEVGKNDIVLVGGKGANLGEVARIAQVPPGFVVTSEAFRYFLEATGLRERIKGVLSEFITKGE PEEYEKASAEIRKMVESSPLPADLEKEIAEAYARLCEITGVKNVAVAVRSSATAEDIPEASFAGQQDTYL NVRGVENVVTYVKKVWSSLYTARALYYREKMGIPHEKSLMAVVVQKLVNARSAGVMFTLDPTNGDRSKVV IEASWGLGEGVVRGIVTPDEYVVDKATMKIVEKRISTKKVAVVRDDGGLTKEVELPLDKAQAPALEDSEV VELAKMAVKLEQHYGHPVDIEFA…	x	JGI20127J14776_10002904. 0.0, 77% (47%GC)	JGI20127J14776_10016266. 0.0, 92% (59%GC)
PEP carboxylase	Tneu_0418	>gi|170934105|gb|ACB39366.1| phosphoenolpyruvate carboxylase [Pyrobaculum neutrophilum V24Sta] MIPRLMCTQHPDATVKVTASEEVDEAIVAYTAYGCDEVMIDYEGKTTPYAQPKDITVKAHDSGLPLGEKF YLTPRMPNPRLEEFERSMLTLEAAILANYFSAKLTGRQAIRWVVLPMVADVETLGLVYRMLIHKTEAYTR ETGVKLEPPELIPLIEDAVAQLKADELIGGLLKQMSQPPRYLRLFLGKSDSAVKHGHIASALAIVATLSK VKAVERELGVKIYPILGMGSPPFRGAINNPTLSHLEVIQYAGYYTATIQSAVRYDTSYDEYTRVRESILN ACCLPSRDIDTPEVEGLITK…	x	JGI20127J14776_10006135. 3e-162, 68% (42%GC)	JGI20127J14776_10022092. 0.0, 82% (65%GC)
dehydrogenase (NADH);	Tneu_1509	>gi|170935172|gb|ACB40433.1| Lactate/malate dehydrogenase [Pyrobaculum neutrophilum V24Sta] MITIIGSGRVGSSAAAIIGIMKLDNKILLVDIVKGLPQGEALDLNHMSSILGLDVEYMGSNDYRDMEGSD LVIVTAGLARKPGMTREQLLEANAKIVSEIGREIRKYAKDSVVILTTNPLDAMTYVMWKATGFPRERVIG FSGVLDAGRLAYYAAKKLGVSPSSILPIVLGQHGESMFPVPSKSFIHGVPLTRLLTEEQIREVTEETVKA GAKITELRGFSSNWAPGAGLAVMAEAVKRDTRRSLIASVVLQGEYGVRDIPVEVPIVLGRSGVVKVLEVE LTPGELQSFMQSVEAVKKLVSSI…	x	JGI20127J14776_10004185. 8e-147, 82% (49%GC)	JGI20127J14776_10034293. 0.0, 94% (59%GC)
fumarate hydratase	Tneu_1334,	>gi|170934999|gb|ACB40260.1| hydro-lyase, Fe-S type, tartrate/fumarate subfamily, beta subunit [Pyrobaculum neutrophilum V24Sta] MATYSLKTPLSSEDVAKLRVGDTLYISGVVVSARDSAHKRMLEHIGRGEALPVDLRGGVIYHAGPVVRKT ERGWEVISMGPTTSARMEAFEADVIERLGVKLVVGKGGMGRRTAEAMKKYTAAYAIFTGGAGVLAAKAIK RVVDVYWLDLGVAEAMWVLEVENFGPLTVMIDPTGRNYYDELREEAKRRIPEILKSLEWPH	x	JGI20127J14776_10077562. 2e-85, 85% (47%GC)	JGI20127J14776_10291451. 7e-104, 94% (55%GC)
	Tneu_1335	>gi|170935000|gb|ACB40261.1| hydro-lyase, Fe-S type, tartrate/fumarate subfamily, alpha subunit [Pyrobaculum neutrophilum V24Sta] MLEHVILKAAKEAIIRASVGPALDVASALKRAKEEEEAEAARIQLSAILKNIDLSTDKKAAVCQDTGFPN FYVKLGDRFPVRSKIYDILTQALREVTRELPLRPNTVQPFTEKNPGDNTGVGAPWFEVELFDGDYLEFYY VPKGGGTELPSKAFTLPPGVAMKELPRLVLEAVVDAGPMPCPPVIVGVGIGPSVDIAAKLAKKAAALRPV GSRHPEPEVAKMEEELLRAINKLGIGAHGVGGRITALDVHIEYIYRHPAAFSIGIV…	x	JGI20127J14776_10003009. 5e-114, 84% (50%GC)	JGI20127J14776_10015192. 2e-153, 94% (54%GC)
fumarate reductase (reduced methyl viologen)	Tneu_0423,	>gi|170934110|gb|ACB39371.1| succinate dehydrogenase or fumarate reductase, flavoprotein subunit [Pyrobaculum neutrophilum V24Sta] MDLLTYDVVVVGSGLAGLRAAVAAAARGASVAVVTKTSGPRSHSISAEGGMAAVVHPEKTGDSPELHAYD TVKGGDFLVDQEAAMVLAREAPAEVKFLDSIGVPWSRDPDGSYSLRMFGGMSKPRTVFAKDKTGFYIMSA LYRHARSFHNIHFYEEHIVTRLVVKNDVFYGLVALDMRRGELVGFVAKAGVIAAGGAGRLYRMTTMGWLN TGEVLGYALKAGAALRDMEFVQWHPTALVPSGILISEAARAEGGYLVNRHGERFM…	x	JGI20127J14776_10018278. 0.0, 73% (46%GC)	JGI20127J14776_10036064. 0.0, 75% (55%GC)
	Tneu_0424	>gi|170934111|gb|ACB39372.1| ferredoxin [Pyrobaculum neutrophilum V24Sta] MRVKVHVKRGREGAQYYQTYEVEAPESTTVLDLLLSIRETLDGSLSMRYACRMGVCGACTMVINGVPRLA CAVKISDLKTDEIFVEPLRGKKVIKDLVTE	x	JGI20127J14776_10078092. 9e-29, 71% (50%GC)	JGI20127J14776_10304122. 2e-47, 82% (56%GC)
succinyl-CoA synthetase (ADP forming)	Tneu_1463,	>gi|170935127|gb|ACB40388.1| succinyl-CoA synthetase, beta subunit [Pyrobaculum neutrophilum V24Sta] MHEYEAKELLAKYGVEIPPGRLALTPDEALKAAKEIGTPVVLKAQVVVAGRGKAGGIKVAKTPEEAYELS KAMFGMNIKGLVVRKIYVTKYVEAEREMYLSLIIDRASRRYLFLASPVGGVDIEEIAKASPEKIKRVYVD PAVGLREFHIRQIGLWLGFRPGTRQWQQISSIVQAMYRVMVEYDAELVESNPLALTKDGDVIPLDARVIV DDNALYRHSDLEKALEEDPRDVTEFEAYAKKIGFHYVELDGDIGIIGNGAGLTMSTMDLVYHFGGRPANF LDIGGGASREVVRE…	x	JGI20127J14776_10002516. 9e-134, 73% (38%GC)	JGI20127J14776_10002777. 0.0, 89% (61%GC)
	Tneu_1464	>gi|170935128|gb|ACB40389.1| succinyl-CoA synthetase, alpha subunit [Pyrobaculum neutrophilum V24Sta] MTVLVGPTTRVVVQGATGREGSFHLQRMMEYGTKIVAGVTPGKGGASVHGVPVYDTVEEAVRRHGANASV IFVPARAAAEAVLEAVDAGVELVVVITEHIPVHDALRAINYARSRGVTVIGPNCPGVVAPPVRTKLGIMP NSIYQTPGKVAVVSRSGTLTYEISYQLVRAGFGINIAVGVGGDPVVGLDLMEATLKVAEDPDVRGIVVIG EVGGDAEERLAKLYAEGAINKPVVAYIAGRTAPPGKRMGHAGAIVMMGSGDARGKIEAFKAAGVPVAETP FEVPKLLSKLLK	x	JGI20127J14776_10019233. 6e-96, 79% (50%GC)	JGI20127J14776_10002776. 7e-128, 88% (61%GC)
succinyl-CoA reductase	Tneu_0421	>gi|170934108|gb|ACB39369.1| Aldehyde Dehydrogenase [Pyrobaculum neutrophilum V24Sta] MTNLVVVNPATEEAIAELPQATREDVRRAIDAAWDAFASWSALPLRKRTRVLLKTAELAEAAREDLLKTL VAESGKPIRDAEAEITRAIDIFRSSAEEAKLILEGSAPRVDAYEYPIGNENRLVVAVREPVGVVGGALSY NNPASTFAHKVAPVIAAGNTVVVKPSSYTPLTALKFLEIMKRAGVPEGVVNVVVGSGEEVFDELIQSDKV AGINFTGSTAVGLQVAAKAASRGKKFMIAPGGSDPAVVFKDADLDAAARIVARARYENAGQNCNATKRVF VEREVYPRFVELLLGYVKAIRVGDPMDYS…	x	JGI20127J14776_10009625. 5e-98, 63% (50%GC)	JGI20127J14776_10011575. 0.0, 85% (64%GC)
(NADPH or reduced methyl viologen)
succinic semialdehyde reductase (NADPH)	Tneu_0419	>gi|170934106|gb|ACB39367.1| Alcohol dehydrogenase zinc-binding domain protein [Pyrobaculum neutrophilum V24Sta] MKAAVLNQYNKPLEVEDLDVERPREGEALVRIKTAGVCHSDLYVLEGATPVPTPVVPGHEAVGVVEEVGP GVKSLQPGDWVVTSFVWPCGRCRNCVRGRENLCETFAQVRLKGTLLDGTTRLRKRSGEEVRAFLGGTWAE ASVVPATAVAKLPEGLRGRQELAMLGCAFLTAYGAVVNSGSVSPGDTVVVVGTGGVGLSAVQVAKAVGAR VIAVGRNPDKLKVAAELGAEVVNTREGDPVKAVRDLTEGRGADVVVEAVGNDDTIQMAVDMAALGGRVVL VG…	x	JGI20127J14776_10028223. 4e-67, 59% (43%GC)	JGI20127J14776_10022091. 2e-134, 87% (65%GC)
4-hydroxybutyrate-CoA ligase (AMP forming)	Tneu_0420	>gi|170934107|gb|ACB39368.1| AMP-dependent synthetase and ligase [Pyrobaculum neutrophilum V24Sta] MSAEFVEVYRKSLEDPIGFWEKQAERLYWRERWEKTYDDSNPPFYRWFVGGKTNISYNALDRHVKGGRAN KAALIWVSADGATRVLRYWDLYREVNRFAVLLKSLGVERGDRVAIYMPMIPEAMVAMLAVNRIGAVHTVV FSGFGPQALAERIKDAEAKVVITADGMRRRGRVIPLKPTVDEALKIVGNDIFTVVYKHTGVEVPMKQGRD LWWQEEIAKIPPNTYIEPEWVPGEAPLFILYTSGTTGKPKGILHLHGQYMVWIWYAFNHLTGAERDFRED IVFFSTADIGWISGHH…	x	JGI20127J14776_10012447. 6e-176, 64% (49%GC)	JGI20127J14776_10011576. 0.0, 90% (64%GC)
4-hydroxybutyryl-CoA dehydratase	Tneu_0422	>gi|170934109|gb|ACB39370.1| Vinylacetyl-CoA Delta-isomerase [Pyrobaculum neutrophilum V24Sta] MGLRTGDQYVEGLRNRKHVKVYVMGKRVEDVTTNLFMKPSLLSFKATFDAAFQEDTRDLARAYSPFINEE INRFVHIHQGPQDLVAKVKLLRALSHKTGSCFQRCVGWDGLNTMYIITGKLAEKGKPVYRERFLKYLEEV QRRDLALAGAMTDARGVRSLRPHEQPNPDAYVRVVEERDDGIIVRGAKANITGVALVDEVIVMPTRAMTE KDAPYAVAFAVPLDSPGVTVVVGRQINDVRKAEGDIDGLPYMSHHEGLIIFEDVFVPWDRVFLYQEWQWA GPLVEVFSAFHRQGYAGCKS…	x	JGI20127J14776_10021272. 4e-59, 51% (43%GC)	JGI20127J14776_10011573. 0.0, 88% (64%GC)
crotonyl-CoA hydratase	Tneu_0541	>gi|170934223|gb|ACB39484.1| 3-hydroxyacyl-CoA dehydrogenase NAD-binding [Pyrobaculum neutrophilum V24Sta] MGKVAVIGAGTMGHGIAELFAIAGYEVALVDVAEEYLKRALQNIEWSLRKLVEKGQVREDVQTVMSRIKT VVNDVCKAVEGAELMVEAVVENLEIKRKVFAEADRCAPPDAVLATNTSSLPITEIAEAVKPERRGRVVGM HFFNPPPLMPLVEIVRGAHTSDDTVKKVADYAAKLGKQTVVVNKDVPGFIVNRIFMRVNEAACWTAARGE ATIQEVDAALIYKAGLPMGAFVLMDYTGLDVVCFIADSMAKRGYRSRPCPLLQELCQGKKYGVKTGEGFY RYPAPGKY…	x	JGI20127J14776_10008064. 0.0, 73% (49%GC)	JGI20127J14776_10093672. 0.0, 92% (52%GC)
(S)-3-hydroxybutyryl-CoA dehydrogenase (NAD)	Tneu_0541	>gi|170934223|gb|ACB39484.1| 3-hydroxyacyl-CoA dehydrogenase NAD-binding [Pyrobaculum neutrophilum V24Sta] MGKVAVIGAGTMGHGIAELFAIAGYEVALVDVAEEYLKRALQNIEWSLRKLVEKGQVREDVQTVMSRIKT VVNDVCKAVEGAELMVEAVVENLEIKRKVFAEADRCAPPDAVLATNTSSLPITEIAEAVKPERRGRVVGM HFFNPPPLMPLVEIVRGAHTSDDTVKKVADYAAKLGKQTVVVNKDVPGFIVNRIFMRVNEAACWTAARGE ATIQEVDAALIYKAGLPMGAFVLMDYTGLDVVCFIADSMAKRGYRSRPCPLLQELCQGKKYGVKTGEGFY RYPAPGKY…	x	JGI20127J14776_10008064. 0.0, 73% (49%GC)	JGI20127J14776_10093672. 0.0, 92% (52%GC)
acetoacetyl-CoA beta-ketothiolase	Tneu_0249	>gi|170933941|gb|ACB39202.1| acetyl-CoA acetyltransferase [Pyrobaculum neutrophilum V24Sta] MDVVVVGYVRTPIGKFGGAFKDVKPPHLAAFTIKKLLERTGVDGKLVEEVIFGSTLQGGVGQNVARYAAL LAGLPVDVSAFTVNRVCSSGMQAIIEAYREIALGDASVVIAGGVESMSTQPICVSHEARWGLRHSIGRRF ELTDLMVFDGLTDPATGMLMGEEADMVAKEHKIAREELDKVAYESHMRAWRATENKWFDDMEPVEGEFGG VKLDRDEGIRPDTSLEKLAKLKPAFKPDGLHTAGNSSQLSDGAAALLLMSEEKARELGVKPIARILGYSW HMLEPWRFTEAPVYAIQKLLRKL…	x	JGI20127J14776_10002116. 0.0, 85% (47%GC)	JGI20127J14776_10062363. 0.0, 93% (62%GC)

## Sheet: Monarch_illumina
Table S3. Candidate protein-coding genes for enzymes of the dicarboxylate/4-hydroxybutyrate (DC/4-HB) CO2 fixation pathway found in assembled genome sequence of Thermoproteales Type 1 and 2 populations
(T1 = Caldivirga and Vulcanisaeta-like spp.; T2 = Thermoproteus and Pyrobaculum-like spp). Homologous genes to those found in Thermoproteus neutrophilus were identified through BLASTp homology or IMG/ER pipeline annotation (expect value, % positives).
Sheet 3 = Illumina sequencing at Monarch Geyser.				3300001309
				Monarch Geyser
Enzyme	Query Sequence			Thermoproteales T1	Thermoproteales T2
				~ 44 - 48 % G+C	~ 58 - 62 % G+C
pyruvate synthase (reduced methyl viologen)	Tneu_0130/	>gi|170933826|gb|ACB39087.1| pyruvate ferredoxin/flavodoxin oxidoreductase, beta subunit [Pyrobaculum neutrophilum V24Sta] MTRTPADYRWPRAPEWCPGCGHFGVLQAVYNAFAELDLDPARVVLVSGIGCSSRLPHYVRATSVHTIHGR AIPYALGIKLANPALEVIVVGGDGDLVAIGGNHLLHLGRRNVDMAVILMDNSVYGLTRGQAGPTLAAGVK LKAVPKANPQSGVNPLLLAIASGFTFVARGYAFDVRHTSRLIAEAIKHRGSAFLQILSPCVTYNNVMTRD WYEERIYKLDEDPSWDPVVRREEEAGEKIRRALDKIVEVDKIPLGVFYKNELVPTFEERYEAT…	x	JGI20129J14369_10022074. 8e-124, 74% (47%GC)	JGI20129J14369_10003863. 1e-162, 83% (62%GC)
	Tneu_0131	>gi|170933827|gb|ACB39088.1| pyruvate flavodoxin/ferredoxin oxidoreductase domain protein [Pyrobaculum neutrophilum V24Sta] MELSFLIGGPQGRGVETASLIFIYGVGSAGYYVYARREFWSNIAGGRHSYVVGTISDRWPAPAPGNRVAL ALALDGQAVLEHVFHLERGAVLVYNTEEEERDPGSYIMMARPQAERLARFAKDRGFEPTVGGFVKYLREN GVETVGVPYGKALREIGGKIGVTSPVLLSRFLNTFVVALGAALLGLDAEYVARGVGYALGKKPDVVEQNK RIAQEAMRLVDRRIATLAPRRPPERRIFWNGNEAASYGKIVAGVRLLAYYPITPATDDAMTF…	x	JGI20129J14369_10010453. 4e-105, 57% (48%GC)	JGI20129J14369_10003864. 0.0, 76% (62%GC)
	Tneu_0176/	>gi|170933871|gb|ACB39132.1| pyruvate/ketoisovalerate oxidoreductase, gamma subunit [Pyrobaculum neutrophilum V24Sta] MGLVELRFHGRGGQGMVTAAQVLAASAVLEGRYAQAFPEFGPERRGAPVKSYLRISDKPIYIREPIQRPD VVVVADPSLFKAENPLEGAKPTAVLVVNGLYKAPVKTYYIDATSLSMKILGRPIVNTAMIGAVVKATGVV SLASVGKALRKFFSGRLYELNLKLVEVAYQETREL	x	JGI20129J14369_10001785. 7e-53, 66% (42%GC)	JGI20129J14369_10002742. 3e-82, 87% (62%GC)
	Tneu_0177/	>gi|170933872|gb|ACB39133.1| pyruvate ferredoxin/flavodoxin oxidoreductase, delta subunit [Pyrobaculum neutrophilum V24Sta] MTLPKATELPIGAVIPEPGSTRRNTTAGWRTLRPVINDERCVRCQLCWLYCPEGTIVEKKGVFKVGGRTY DVRYEINYDYCKGCGICANECPTKAIEMVPETP	x	JGI20129J14369_10009773. 8e-37, 72% (49%GC)	JGI20129J14369_10018402. 3e-51, 85% (62%GC)
	Tneu_0178/	>gi|170933873|gb|ACB39134.1| pyruvate flavodoxin/ferredoxin oxidoreductase domain protein [Pyrobaculum neutrophilum V24Sta] MMVQKTKQVEALTSNYAAAYAVKAVDVDVIAVYPITPQTTIIEKLSEFIANGELNAEIIHVESEHSALSA VVGASATGARVFTATSSQGLEFAHEVLHIASGFRLPIVMAVPGRALSAPISIHGDYSDVMNARDTGWVIY IAATAQEVYDTVIQAYKLAESVLLPVMVAYDGFLMSHTMEPVELNDEEEVRSFVPRAARPYTLNPRRPVT MGPLASPDWYYELKYQQVLALREAYKAAAEVDAQYGRRFGRRYGLVEGYRMEDADYAIVVYG…	x	JGI20129J14369_10009774. 6e-149, 79% (49%GC)	JGI20129J14369_10018403. 3e-172, 84% (61%GC)
	Tneu_0179	>gi|170933874|gb|ACB39135.1| thiamine pyrophosphate protein domain protein TPP-binding [Pyrobaculum neutrophilum V24Sta] MKIYYKTLRDLPREELFAPGHRMCAGCGAALAMRWITKTVGPNAVVVNATGCVEVTTTPYPETAWMHPYL HVAFENSAAAASGVEAAIRALRRKGLWDAGDTKVVVIAGDGGTYDIGLQSLSGMLERRHRVLYILYDNEA YMNTGIQRSGATPKFAWTTTTPVGMAVRGKIQWKKDIMGIVTAHRPPYAATASVSYVLDMVNKIKTALDY AEEGPTFLHILAPCVPGWRYPENKTVEVARLAVETGYFPLYEWDHGRFILNPPSNAHLDRSRRRP…	x	JGI20129J14369_10012322. 3e-158, 84% (48%GC)	JGI20129J14369_10018404. 7e-169, 85% (61%GC)
	Tneu_1526/	>gi|170935189|gb|ACB40450.1| thiamine pyrophosphate protein domain protein TPP-binding [Pyrobaculum neutrophilum V24Sta] MTFRLDQLPKKRYVIPGNAACAGCGMMIGLKILGMALGDESVLVIPASCASVVQGLAPKTGLAFPILNVP FASSAAVATGIAEAYKALGVRGHVVVWAGDGGTADIGFATLSGAAERNSNVIYVMYDNEAYMNTGIQRSS STPRSAWTTTTPSGKRERRKDVALLMAMHGVPYVATASIAYPHDFYRKLKRAAEVEGFRFIHLQTPCPPG WRFDPAKTVEVARLAVETGAWILWEYDKGVLKVNPPSDRFADKSKRRPLVEYVKLQGRFAHLSES…	x	JGI20129J14369_10116572. 1e-125, 77% (48%GC)	JGI20129J14369_100003323. 3e-163, 88% (61%GC)
	Tneu_1527/	>gi|170935190|gb|ACB40451.1| pyruvate flavodoxin/ferredoxin oxidoreductase domain protein [Pyrobaculum neutrophilum V24Sta] MTALLKTALTGNHAVAYAVKMAKPHVIAAYPITPQTTIVEKLAEFVERGELKARFINVESEYGAMSVVYG AAMAGARVFTATSSHGLLYMYEMTWWAALSRAPIVMAVATRTIGPIWNIHVEHNDILTLRDSGWLIAMAE TAQEAFDLTIQAFKIAESAVLPVSVGIDGFVLSHSTEPVEVPPQEVVDSFLPPRRADVPLLLRPGEPITF GNLPSDNRIHARYKIEAVYRAQQEAKDVVVQADREYGKLTGRSYGGLVEWYRAEDAEDVVVC…	x	JGI20129J14369_10011446. 2e-122, 70% (46%GC)	JGI20129J14369_100003322. 0.0, 81% (61%GC)
	Tneu_1528/	>gi|170935191|gb|ACB40452.1| pyruvate ferredoxin/flavodoxin oxidoreductase, delta subunit [Pyrobaculum neutrophilum V24Sta] MRNQDLSVLPISKPAPASAGATGTWRTYKPVVDLAKCVDCGICWLYCPESVIEWEKGRKIAIDYMYCKGC GICADVCPVKAISMEPEGT	x	JGI20129J14369_10082314. 3e-34, 79% (36%GC)	JGI20129J14369_100003321. 1e-41, 84% (61%GC)
	Tneu_1529	>gi|170935192|gb|ACB40453.1| pyruvate/ketoisovalerate oxidoreductase, gamma subunit [Pyrobaculum neutrophilum V24Sta] MYEVIFIGRGGQGAVTAAQLLAYVAALEGKQAQALPEFGAERRGAVVKAYLRIGEPPLHSSMKKADYVVV LDGRIVDQIDVRQYGKPNAVYIVNTKREASWYIAIDATSIAIKHGLVVAGWPVVNLIMAAAFAAVSGAVS LEGILRALPEFVPRRYVDANRNAVVEAFNLMKLAKAR	x	JGI20129J14369_10082313. 1e-36, 62% (36%GC)	JGI20129J14369_100003320. 7e-73, 83% (61%GC)
	Tneu_1795/	>gi|170935452|gb|ACB40713.1| thiamine pyrophosphate protein domain protein TPP-binding [Pyrobaculum neutrophilum V24Sta] MVKTAVKAAEEYEGQYEYATFELPNEELFLPGHGLCAGCTIGVIARHMLKVFGPDTVVVNATGCAEVSTV VYPRTNWAVPWIHVAFGNGGSVASGIEAAIKALKRRGVIDPSRKINVVVFAGDGGTADIGFQALSGMLER GHRVIYVMYDNEGYMNTGIQRSGTTPFGASATTSPAGKVVPGNTRHKKPMAAIAAAHGIPYVATANPAYV HDMVYKFKKAIEVDGPSFIHVLQSCTPGWRFEPKYAIRVLELATETGYWVNYEIENGEFRVTLPV…	x	JGI20129J14369_10004703. 8e-148, 80% (37%GC)	JGI20129J14369_10184651. 0.0, 97% (63%GC)
	Tneu_1796/	>gi|170935453|gb|ACB40714.1| pyruvate flavodoxin/ferredoxin oxidoreductase domain protein [Pyrobaculum neutrophilum V24Sta] MTAQALVPREKKIAQKRIALTGNHAVALAVKMCRPEVIAAYPITPQTPVVEKLAEYVNNGELDAEYIPVE SEHSAMSASIGASAMGARTFTETSSQGLMHMYENLPIAVGLRLPIVMGVAARTISAPINVWGDYSDVMTM RELGWIIYIVQNAQEAFDTIIQAYRVAEDQRVHLPAVVAYDGFWTSHVLQPLDVPEDEEDVMRFAPITRS WVKLDVDNPLQLGAVGTPEWYWEVRWQAAEALRESLKVVEEVDREFGKWFGRSYGLFHTYRL…	x	JGI20129J14369_10042373. 9e-121, 68% (50%GC)	JGI20129J14369_10023072. 0.0, 93% (64%GC)
	Tneu_1797	>gi|170935454|gb|ACB40715.1| pyruvate/ketoisovalerate oxidoreductase, gamma subunit [Pyrobaculum neutrophilum V24Sta] MRVETIWLGRGGQGIVTATYIVANAAVIDGFYAIANPEFGAERRGAPVKAFLTIDKNPIEDQEPIKTPDV AIIFDDKLIDPMRFAIDAVKPGGYVIVNSAKQPEEVRKLVGRNDVYVVVLDAVGIAMKHVGLPVPNGPLA GAFSKVMGFPRLESIKTAFENQLGKAVEENFAATKEAYEVAVVLKPEKVDASAKPKGVISTTSAFLTGPY ELVGWQQVNKGGAVGPGSSLPYLTGGWRIEKPIIDHSKCIMCRKCWLYCPDDAIIEAWREAPGPRGRV…	x	JGI20129J14369_10004706. 5e-42, 61% (37%GC)	JGI20129J14369_10023071. 0.0, 95% (64%GC)
pyruvate:water dikinase	Tneu_1204	>gi|170934871|gb|ACB40132.1| phosphoenolpyruvate synthase [Pyrobaculum neutrophilum V24Sta] MRFIKWISEVGKNDIVLVGGKGANLGEVARIAQVPPGFVVTSEAFRYFLEATGLRERIKGVLSEFITKGE PEEYEKASAEIRKMVESSPLPADLEKEIAEAYARLCEITGVKNVAVAVRSSATAEDIPEASFAGQQDTYL NVRGVENVVTYVKKVWSSLYTARALYYREKMGIPHEKSLMAVVVQKLVNARSAGVMFTLDPTNGDRSKVV IEASWGLGEGVVRGIVTPDEYVVDKATMKIVEKRISTKKVAVVRDDGGLTKEVELPLDKAQAPALEDSEV VELAKMAVKLEQHYGHPVDIEFA…	x	JGI20129J14369_10024921. 0.0, 78% (50%GC)	JGI20129J14369_10003987. 0.0, 88% (61%GC)
PEP carboxylase	Tneu_0418	>gi|170934105|gb|ACB39366.1| phosphoenolpyruvate carboxylase [Pyrobaculum neutrophilum V24Sta] MIPRLMCTQHPDATVKVTASEEVDEAIVAYTAYGCDEVMIDYEGKTTPYAQPKDITVKAHDSGLPLGEKF YLTPRMPNPRLEEFERSMLTLEAAILANYFSAKLTGRQAIRWVVLPMVADVETLGLVYRMLIHKTEAYTR ETGVKLEPPELIPLIEDAVAQLKADELIGGLLKQMSQPPRYLRLFLGKSDSAVKHGHIASALAIVATLSK VKAVERELGVKIYPILGMGSPPFRGAINNPTLSHLEVIQYAGYYTATIQSAVRYDTSYDEYTRVRESILN ACCLPSRDIDTPEVEGLITK…	x	JGI20129J14369_10062771. 3e-49, 48% (41%GC)	JGI20129J14369_10004016. 0.0, 82% (65%GC)
dehydrogenase (NADH);	Tneu_1509	>gi|170935172|gb|ACB40433.1| Lactate/malate dehydrogenase [Pyrobaculum neutrophilum V24Sta] MITIIGSGRVGSSAAAIIGIMKLDNKILLVDIVKGLPQGEALDLNHMSSILGLDVEYMGSNDYRDMEGSD LVIVTAGLARKPGMTREQLLEANAKIVSEIGREIRKYAKDSVVILTTNPLDAMTYVMWKATGFPRERVIG FSGVLDAGRLAYYAAKKLGVSPSSILPIVLGQHGESMFPVPSKSFIHGVPLTRLLTEEQIREVTEETVKA GAKITELRGFSSNWAPGAGLAVMAEAVKRDTRRSLIASVVLQGEYGVRDIPVEVPIVLGRSGVVKVLEVE LTPGELQSFMQSVEAVKKLVSSI…	x	JGI20129J14369_10008974. 8e-147, 82% (48%GC)	JGI20129J14369_10002636. 5e-173, 90% (62%GC)
fumarate hydratase	Tneu_1334,	>gi|170934999|gb|ACB40260.1| hydro-lyase, Fe-S type, tartrate/fumarate subfamily, beta subunit [Pyrobaculum neutrophilum V24Sta] MATYSLKTPLSSEDVAKLRVGDTLYISGVVVSARDSAHKRMLEHIGRGEALPVDLRGGVIYHAGPVVRKT ERGWEVISMGPTTSARMEAFEADVIERLGVKLVVGKGGMGRRTAEAMKKYTAAYAIFTGGAGVLAAKAIK RVVDVYWLDLGVAEAMWVLEVENFGPLTVMIDPTGRNYYDELREEAKRRIPEILKSLEWPH	x	JGI20129J14369_10020832. 2e-85, 85% (47%GC)	JGI20129J14369_10071723. 4e-92, 88% (59%GC)
	Tneu_1335	>gi|170935000|gb|ACB40261.1| hydro-lyase, Fe-S type, tartrate/fumarate subfamily, alpha subunit [Pyrobaculum neutrophilum V24Sta] MLEHVILKAAKEAIIRASVGPALDVASALKRAKEEEEAEAARIQLSAILKNIDLSTDKKAAVCQDTGFPN FYVKLGDRFPVRSKIYDILTQALREVTRELPLRPNTVQPFTEKNPGDNTGVGAPWFEVELFDGDYLEFYY VPKGGGTELPSKAFTLPPGVAMKELPRLVLEAVVDAGPMPCPPVIVGVGIGPSVDIAAKLAKKAAALRPV GSRHPEPEVAKMEEELLRAINKLGIGAHGVGGRITALDVHIEYIYRHPAAFSIGIV…	x	JGI20129J14369_10037813. 2e-113, 84% (52%GC)	JGI20129J14369_10000332. 4e-127, 87% (61%GC)
fumarate reductase (reduced methyl viologen)	Tneu_0423,	>gi|170934110|gb|ACB39371.1| succinate dehydrogenase or fumarate reductase, flavoprotein subunit [Pyrobaculum neutrophilum V24Sta] MDLLTYDVVVVGSGLAGLRAAVAAAARGASVAVVTKTSGPRSHSISAEGGMAAVVHPEKTGDSPELHAYD TVKGGDFLVDQEAAMVLAREAPAEVKFLDSIGVPWSRDPDGSYSLRMFGGMSKPRTVFAKDKTGFYIMSA LYRHARSFHNIHFYEEHIVTRLVVKNDVFYGLVALDMRRGELVGFVAKAGVIAAGGAGRLYRMTTMGWLN TGEVLGYALKAGAALRDMEFVQWHPTALVPSGILISEAARAEGGYLVNRHGERFM…	x	JGI20129J14369_10011855. 0.0, 73% (45%GC)	JGI20129J14369_10002452. 8e-143, 64% (69%GC)
	Tneu_0424	>gi|170934111|gb|ACB39372.1| ferredoxin [Pyrobaculum neutrophilum V24Sta] MRVKVHVKRGREGAQYYQTYEVEAPESTTVLDLLLSIRETLDGSLSMRYACRMGVCGACTMVINGVPRLA CAVKISDLKTDEIFVEPLRGKKVIKDLVTE	x	JGI20129J14369_100002012. 6e-29, 72% (37%GC)	JGI20129J14369_10004018. 6e-32, 73% (65%GC)
succinyl-CoA synthetase (ADP forming)	Tneu_1463,	>gi|170935127|gb|ACB40388.1| succinyl-CoA synthetase, beta subunit [Pyrobaculum neutrophilum V24Sta] MHEYEAKELLAKYGVEIPPGRLALTPDEALKAAKEIGTPVVLKAQVVVAGRGKAGGIKVAKTPEEAYELS KAMFGMNIKGLVVRKIYVTKYVEAEREMYLSLIIDRASRRYLFLASPVGGVDIEEIAKASPEKIKRVYVD PAVGLREFHIRQIGLWLGFRPGTRQWQQISSIVQAMYRVMVEYDAELVESNPLALTKDGDVIPLDARVIV DDNALYRHSDLEKALEEDPRDVTEFEAYAKKIGFHYVELDGDIGIIGNGAGLTMSTMDLVYHFGGRPANF LDIGGGASREVVRE…	x	JGI20129J14369_10204411. 1e-100, 75% (42%GC)	JGI20129J14369_10000805. 0.0, 89% (61%GC)
	Tneu_1464	>gi|170935128|gb|ACB40389.1| succinyl-CoA synthetase, alpha subunit [Pyrobaculum neutrophilum V24Sta] MTVLVGPTTRVVVQGATGREGSFHLQRMMEYGTKIVAGVTPGKGGASVHGVPVYDTVEEAVRRHGANASV IFVPARAAAEAVLEAVDAGVELVVVITEHIPVHDALRAINYARSRGVTVIGPNCPGVVAPPVRTKLGIMP NSIYQTPGKVAVVSRSGTLTYEISYQLVRAGFGINIAVGVGGDPVVGLDLMEATLKVAEDPDVRGIVVIG EVGGDAEERLAKLYAEGAINKPVVAYIAGRTAPPGKRMGHAGAIVMMGSGDARGKIEAFKAAGVPVAETP FEVPKLLSKLLK	x	JGI20129J14369_10024903. 2e-95,78% (46%GC)	JGI20129J14369_10000806. 7e-129, 89% (61%GC)
succinyl-CoA reductase	Tneu_0421	>gi|170934108|gb|ACB39369.1| Aldehyde Dehydrogenase [Pyrobaculum neutrophilum V24Sta] MTNLVVVNPATEEAIAELPQATREDVRRAIDAAWDAFASWSALPLRKRTRVLLKTAELAEAAREDLLKTL VAESGKPIRDAEAEITRAIDIFRSSAEEAKLILEGSAPRVDAYEYPIGNENRLVVAVREPVGVVGGALSY NNPASTFAHKVAPVIAAGNTVVVKPSSYTPLTALKFLEIMKRAGVPEGVVNVVVGSGEEVFDELIQSDKV AGINFTGSTAVGLQVAAKAASRGKKFMIAPGGSDPAVVFKDADLDAAARIVARARYENAGQNCNATKRVF VEREVYPRFVELLLGYVKAIRVGDPMDYS…	x	JGI20129J14369_10014443. 3e-135, 74% (51%GC)	JGI20129J14369_10007152. 0.0, 85% (64%GC)
(NADPH or reduced methyl viologen)
succinic semialdehyde reductase (NADPH)	Tneu_0419	>gi|170934106|gb|ACB39367.1| Alcohol dehydrogenase zinc-binding domain protein [Pyrobaculum neutrophilum V24Sta] MKAAVLNQYNKPLEVEDLDVERPREGEALVRIKTAGVCHSDLYVLEGATPVPTPVVPGHEAVGVVEEVGP GVKSLQPGDWVVTSFVWPCGRCRNCVRGRENLCETFAQVRLKGTLLDGTTRLRKRSGEEVRAFLGGTWAE ASVVPATAVAKLPEGLRGRQELAMLGCAFLTAYGAVVNSGSVSPGDTVVVVGTGGVGLSAVQVAKAVGAR VIAVGRNPDKLKVAAELGAEVVNTREGDPVKAVRDLTEGRGADVVVEAVGNDDTIQMAVDMAALGGRVVL VG…	x	JGI20129J14369_10022672. 3e-67, 59% (42%GC)	JGI20129J14369_10004017. 3e-155, 87% (65%GC)
4-hydroxybutyrate-CoA ligase (AMP forming)	Tneu_0420	>gi|170934107|gb|ACB39368.1| AMP-dependent synthetase and ligase [Pyrobaculum neutrophilum V24Sta] MSAEFVEVYRKSLEDPIGFWEKQAERLYWRERWEKTYDDSNPPFYRWFVGGKTNISYNALDRHVKGGRAN KAALIWVSADGATRVLRYWDLYREVNRFAVLLKSLGVERGDRVAIYMPMIPEAMVAMLAVNRIGAVHTVV FSGFGPQALAERIKDAEAKVVITADGMRRRGRVIPLKPTVDEALKIVGNDIFTVVYKHTGVEVPMKQGRD LWWQEEIAKIPPNTYIEPEWVPGEAPLFILYTSGTTGKPKGILHLHGQYMVWIWYAFNHLTGAERDFRED IVFFSTADIGWISGHH…	x	JGI20129J14369_10012083. 1e-168, 63% (50%GC)	JGI20129J14369_10007131. 0.0, 90% (66%GC)
4-hydroxybutyryl-CoA dehydratase	Tneu_0422	>gi|170934109|gb|ACB39370.1| Vinylacetyl-CoA Delta-isomerase [Pyrobaculum neutrophilum V24Sta] MGLRTGDQYVEGLRNRKHVKVYVMGKRVEDVTTNLFMKPSLLSFKATFDAAFQEDTRDLARAYSPFINEE INRFVHIHQGPQDLVAKVKLLRALSHKTGSCFQRCVGWDGLNTMYIITGKLAEKGKPVYRERFLKYLEEV QRRDLALAGAMTDARGVRSLRPHEQPNPDAYVRVVEERDDGIIVRGAKANITGVALVDEVIVMPTRAMTE KDAPYAVAFAVPLDSPGVTVVVGRQINDVRKAEGDIDGLPYMSHHEGLIIFEDVFVPWDRVFLYQEWQWA GPLVEVFSAFHRQGYAGCKS…	x	JGI20129J14369_10005315. 0.0, 83% (50%GC)	JGI20129J14369_10007153. 0.0, 88% (64%GC)
crotonyl-CoA hydratase	Tneu_0541	>gi|170934223|gb|ACB39484.1| 3-hydroxyacyl-CoA dehydrogenase NAD-binding [Pyrobaculum neutrophilum V24Sta] MGKVAVIGAGTMGHGIAELFAIAGYEVALVDVAEEYLKRALQNIEWSLRKLVEKGQVREDVQTVMSRIKT VVNDVCKAVEGAELMVEAVVENLEIKRKVFAEADRCAPPDAVLATNTSSLPITEIAEAVKPERRGRVVGM HFFNPPPLMPLVEIVRGAHTSDDTVKKVADYAAKLGKQTVVVNKDVPGFIVNRIFMRVNEAACWTAARGE ATIQEVDAALIYKAGLPMGAFVLMDYTGLDVVCFIADSMAKRGYRSRPCPLLQELCQGKKYGVKTGEGFY RYPAPGKY…	x	JGI20129J14369_10024693. 0.0, 72% (52%GC)	JGI20129J14369_10006053. 0.0, 88% (62%GC)
(S)-3-hydroxybutyryl-CoA dehydrogenase (NAD)	Tneu_0541	>gi|170934223|gb|ACB39484.1| 3-hydroxyacyl-CoA dehydrogenase NAD-binding [Pyrobaculum neutrophilum V24Sta] MGKVAVIGAGTMGHGIAELFAIAGYEVALVDVAEEYLKRALQNIEWSLRKLVEKGQVREDVQTVMSRIKT VVNDVCKAVEGAELMVEAVVENLEIKRKVFAEADRCAPPDAVLATNTSSLPITEIAEAVKPERRGRVVGM HFFNPPPLMPLVEIVRGAHTSDDTVKKVADYAAKLGKQTVVVNKDVPGFIVNRIFMRVNEAACWTAARGE ATIQEVDAALIYKAGLPMGAFVLMDYTGLDVVCFIADSMAKRGYRSRPCPLLQELCQGKKYGVKTGEGFY RYPAPGKY…	x	JGI20129J14369_10024693. 0.0, 72% (52%GC)	JGI20129J14369_10006053. 0.0, 88% (62%GC)
acetoacetyl-CoA beta-ketothiolase	Tneu_0249	>gi|170933941|gb|ACB39202.1| acetyl-CoA acetyltransferase [Pyrobaculum neutrophilum V24Sta] MDVVVVGYVRTPIGKFGGAFKDVKPPHLAAFTIKKLLERTGVDGKLVEEVIFGSTLQGGVGQNVARYAAL LAGLPVDVSAFTVNRVCSSGMQAIIEAYREIALGDASVVIAGGVESMSTQPICVSHEARWGLRHSIGRRF ELTDLMVFDGLTDPATGMLMGEEADMVAKEHKIAREELDKVAYESHMRAWRATENKWFDDMEPVEGEFGG VKLDRDEGIRPDTSLEKLAKLKPAFKPDGLHTAGNSSQLSDGAAALLLMSEEKARELGVKPIARILGYSW HMLEPWRFTEAPVYAIQKLLRKL…	x	JGI20129J14369_10005246. 0.0, 85% (49%GC)	JGI20129J14369_10062821. 2e-108, 84% (60%GC)
