# Supplementary material for: Integration of Metagenomic and Stable Carbon Isotope Evidence Reveals the Extent and Mechanisms of Carbon Dioxide Fixation in High-Temperature Microbial Communities
Source: Front Microbiol. 2017 Feb 3;8:88. doi: 10.3389/fmicb.2017.00088 (PMC5289995; doi:10.3389/fmicb.2017.00088)
Supplement: Supplementary file 5 [file Table5.XLSX]

## Sheet: TableS2
Table S5. Assembled metagenome sequences of high temperature microbial communities evaluated for relative population abundances and CO2 fixation pathways. Sequence assemblies are available on IMG/M (DOE-Joint Genome Institute, Walnut Creek, CA).
	Sample Date	Sequencing Technology	Assembled Sequence (bp)	IMG Taxon ID
Sulfur Sediments	(month-year)
Crater Hills	2006-08-01	Sanger	1931913	3300003078
Joseph’s Coat 2 E	2012-08-01	Illumina	552164317	3300001684
Monarch	2012-11-01	Illumina	284947319	3300001309
Cistern	2011-11-01	Illumina	47958071	3300000398
Joseph’s Coat 3 A	2006-08-01	Sanger	8157880	2012990006
	2007-08-01	454	18330732	3300001988
	2012-08-01	Illumina	244149284	3300001382
Washburn	2012-10-01	Illumina	720921604	3300001446
Filamentous 'Streamer' Communities
Narrow Gauge	2006-08-01	Sanger	1722505	3300003076
	2011-11-01	Illumina	17809189	3300000343
Octopus B	2011-10-01	Illumina	49094763	3300000345
	2012-10-01	Illumina	381412571	3300001339
Conch B	2011-10-01	Illumina	33484433	3300000397
	2012-10-01	Illumina	291165010	3300001337
Iron Oxide Mats
Beowulf East D	2006-08-01	Sanger	9919326	2012990007
	2010-07-01	454	60745063	2119805007
	2011-11-01	Illumina	49953103	3300000346
Echinus B	2011-11-01	Illumina	54418506	3300000340
100 Springs Plain B	2010-07-01	454	35803982	2077657023
	2011-11-01	Illumina	53771850	3300000342
