# Supplementary material for: Integration of Metagenomic and Stable Carbon Isotope Evidence Reveals the Extent and Mechanisms of Carbon Dioxide Fixation in High-Temperature Microbial Communities
Source: Front Microbiol. 2017 Feb 3;8:88. doi: 10.3389/fmicb.2017.00088 (PMC5289995; doi:10.3389/fmicb.2017.00088)
Supplement: Supplementary file 6 [file Table6.XLSX]

## Sheet: Table S5
Table S6. Relative abundance (RA, percent)1,2 of predominant phylotypes present in three different habitat types (elemental sulfur sediments, Fe(III)-oxide mats, filamentous 'streamer' communities).
Candidate autotrophs are shaded (gray) based on presence of genes necessary for fixation of inorganic carbon (Tables S3, S4).
Site (pH, Temp)	Crater Hills	Joseph's Coat 2 E	Monarch Geyser	Cistern Spring	Josephs Coat 3 A	Washburn Spring2	Joseph's Coat 2 B2	Beowulf Spring D	Echinus Geyser B	100 Springs Plain B	Dragon Spring B	Narrow Gauge	Octopus Spring B	Conch Spring B
Population Type3	2, 76	2.2, 79	3.8, 80	4.5, 79	6.1, 82	6.2, 72	2.2, 80	2.9, 68	3.5, 68	3.5, 74	3, 75	6.3, 72	8.1, 84	9.4, 84
M. yellowstonensis MK1/Acidianus	0.0471032	0.150793	0.0152922	0.0479998	0.0137603	0.0137603	13.85	7.21801	9.71869	13.1561	0	0	0.00625313	0.00612376
S. islandicus	0.0201871	2.5375	0.00265951	0.00628452	0.00431907	0.00431907	0.24	2.33874	2.39847	2.49628	0	0	0.00134698	0.00134745
Sulfolobales Type 1	68.9321	0.0680033	1.55349	9.37254	4.25348	0.0137603	0.43	0.0228078	0.0285148	0.127069	6.12874	0	0.00210119	0.00166788
Sulfolobales Type 2	7.89314	0.160701	0.100064	0.785492	0.0701065	0.00431907	84.53	0.111331	0.594278	1.12984	0	0	0.00052719	0.000265655
Sulfolobales MK5	0.00672902	0.0227579	0.00731366	0.01	0.00587732	0.0137603	0.00467476	6.09836	0.537818	0.136773	0	0	0.000918169	0.00113657
Acidilobus spp.	7.05202	1.19707	58.3411	5.51886	21.8742	0.00431907	0.38	0.056938	0.011962	4.44281	5.5817	0	0.00508776	0.00609911
Other Desulfurococcales	0	0	0	0	0	4.5	0	0	0	0	0	0	0	0
Caldivirga spp. (TT1)	0.174955	0.343518	5.94634	7.5993	5.7543	0.000105686	0.00467476	0.130744	2.58084	3.75491	6.55062	0	0.00566288	0.00464212
Vulcanisaeta spp. (TT1)	0.370096	0.242535	3.75124	15.0222	11.5246	0.000105686	0.00467476	0.0566608	1.57376	6.61846	0	0	0.00656087	0.00724663
Thermoproteales Type 1 misc	0.0403741	0.121302	2.09204	3.55067	2.18945	0.1	0.00467476	0.028678	0.564421	1.4296	0	0	0.00276964	0.0090131
P. yellowstonensis WP30 (TT2)	0	0.00352056	0.0904234	1.24973	23.2961	0.000105686	0.00467476	0.0013381	0.0744101	0.0691141	0	0	9.07811	20.3106
Thermoproteus spp. (TT2)	0	0.0116618	1.61831	19.1029	8.95306	3.7	0.00467476	0.00184969	0.993261	0.86622	0	0	0.0498182	0.132326
Thermoproteales Type 2 misc	0	0.0025084	0.282241	3.23808	1.97744	0.6	0.00467476	0.000467256	0.152202	0.13036	0	0	0.085372	0.212888
Geoarchaeota Type 1	0	0.0125357	0.00731366	0.015518	0.000641634	0.0137603	0.00467476	2.29032	44.4611	36.0301	0	0	0.0197331	0.0137127
Geoarchaeota Type 2	0.0403741	0.103919	0.0162895	0.0152495	0.00467476	0.00431907	0.00467476	1.02671	1.99203	2.04488	0	0	0.00325647	0.000766839
NAG2 Group 1	0	0.141313	0.00631634	0.00604609	0.000274986	0.0137603	0.00467476	10.6873	9.54391	4.67868	0	0	0.00457571	0.00440385
NAG2 Group 2	0	0.18989	0.00531903	0.0013076	0	0.00431907	0.00467476	19.8454	0.611943	0.172149	0	0	0.00095096	0.000733975
Thaumarchaeota	0	0	0	7.52937e-05	0	3.27	0	0	0	0	0	0	0	0
Thaumarchaeota I.1c	0	0	0	0	0	6.67	0	0	0	0	0	0	0	0
Thaumarchaeota I.1d	0	0.400067	0.00132976	0	0	0.000105686	0.00467476	7.70452	0.0563615	0.0181753	0.6	0	5.80162e-05	5.20355e-05
Thaumarchaeota I.1e	0.0874773	11.5021	0.303517	0.27035	0.000183324	0.000105686	0.00467476	0.834001	0.390661	0.38849	9.34	0	0.000839973	0.000747668
Aigarchaeota (C. aerorheumensis)	0	0.000540657	0.000664878	0.000409096	0	2.41	0.00467476	0.000132961	0.000211221	0.000105686	0	0	4.20349	0.000506662
Korarchaeota	0	0	0	0.000517017	0	3.55	0	0	0	0	0	0	0	0
NAG3- Themoplasmatales-like	0	11.7595	0	0	0	0.000105686	0.00467476	3.94153	1.43604	0.0955264	14.219	0	0.000623043	0.000635381
Nanoarchaeota	0.013458	0.110904	0.0442144	0.843049	0.0471143	nd	0.00467476	0.229686	0.230297	0.373092	0	0	0.0110533	0.00566366
Hydrogenobaculum spp.	0	15.8888	0.511291	0.016798	0	0.000105686	0.00467476	2.5296	2.58902	3.14968	29.72	0.00695894	0.00367772	0.0055815
Sulfurihydrogenebium spp.	0	0.0374436	0	0.011402	0	2	0.00467476	0.00451876	0.00988643	0.00788449	0	94.3076	0.00673744	0.011341
Thermocrinis spp.	0	0.0180491	0	3.59231	1.22075	0.000105686	0.00467476	0.00310355	0.00942303	0.00527474	0	0	23.4365	39.4747
Pyropristinus T1_OCT	0	0.00367772	0	0.00440468	0.000366648	0.000105686	0.00467476	0.000403244	0.00204755	0.000512993	0	0	9.30059	8.67105
Pyropristinus T2_OCT	0	0.000691538	0	0.000918584	0	0.000105686	0.00467476	0.000122271	0.000318986	0.000223247	0	0	8.47165	0.00567461
Calescamantes_OCT	0	0.000873852	0	0.000291136	0	0.000105686	0.00467476	6.4353e-05	0.000213376	9.97486e-05	0	0	3.45122	0.000443671
Firmicutes Type 1_OCT	0	0.000182314	0	0.000258508	0	0.000105686	0.00467476	5.8837e-05	0.000127164	7.83739e-05	0	0	2.58305	0.0694072
Candidate division OP-1	0	0.000182314	0.000182314	3.26273e-05	0.000182314	27.25	0.00467476	0.00467476	0.00467476	0.00467476	0.00467476	0.00467476	0.00467476	0.00467476
Thermodesulfobacteriales	0	0.000182314	0.000182314	0	0.000182314	20.74	0.00467476	0.00467476	0.00467476	0.00467476	0.00467476	0.00467476	0.00467476	0.00467476
BCH_ug2-r01	0	3.77202e-05	0	0.123371	9.16621e-05	0.000105686	0.00467476	6.4353e-06	8.62126e-06	0	0	0	0.218976	0.000125981
OCT_BCH-unk	0	0.00118819	0.00132976	0.0702892	0.0444739	0.000105686	0.00467476	0.000144335	0.000719875	0.00160188	0	0	1.88005	1.49436
other non-YNP genomes	0.201871	5.54205	0.13763	0.385233	0.0141269	25.12	0.444675	1.49473	1.49609	1.56111	0	0.563674	0.529471	0.110926
orphans	15.12	49.43	25.18	29.14	18.7521	0.000211372	0.000211372	33.3394	17.9361	17.116	27.86	5.12	36.6301	29.4401
Total	99.9999	100.006	100.016	100.002	100.002	100.002	100.001	100.007	100.005	100.011	100.009	100.008	100.01	100.014
1Relative abundance estimates are from binning random Illumina sequences against de novo sequence assemblies established with Sanger and pyrosequencing from
prior research (except where noted when itag abundance estimates were utilized in absence of fully screened random metagenome data.
2 Relative abundance estimated using deep 16S rRNA gene sequencing (itags) grouped into OTUs at 97% identity and assigned taxonomic identity at 90% nucleotide
identity to other long fragment 16S rRNA gene sequences from YNP (deposited previously in NCBI).
3 Population type indicated based on reference de novo assemblies from YNP and/or best blast hits of 16S rRNA gene OTUs to NCBI (itag only).
